# Supplementary material for: trans-(2-Benzoyl­pyridine-κ2 N,O)dichlorido[2-(2-pyridylcarbon­yl)phenyl-κ2 C 1,N]iridium(III) dichloro­methane solvate
Source: Acta Crystallogr Sect E Struct Rep Online. 2009 Feb 13;65(Pt 3):m269. doi: 10.1107/S1600536809004322 (PMC2968456; doi:10.1107/S1600536809004322)
Supplement: Supplementary file 1 [file e-65-0m269-sup1.cif]

##############################################################################
###                                                                        ###
###        Electronic paper (Acta Crystallographica Section E)             ###
###                                                                        ###
##############################################################################
#                                                                            #
# This CIF contains the data in a paper accepted for publication in Acta     #
# Crystallographica Section E. It conforms to the requirements of Notes      #
# for Authors for Section E, and has been peer reviewed under the auspices   #
# of the IUCr Commission on Journals.                                        #
#                                                                            #
# Full details of the Crystallographic Information File format               #
# are given in the paper "The Crystallographic Information File (CIF):       #
# a New Standard Archive File for Crystallography" by S. R. Hall, F. H.      #
# Allen and I. D. Brown [Acta Cryst. (1991), A47, 655-685].                  #
#                                                                            #
# The current version of the core CIF dictionary is obtainable from          #
# ftp://ftp.iucr.org/pub/cif_core.dic. The current version number is 2.4.    #
#                                                                            #
# Software is freely available for graphical display of the structure(s) in  #
# this CIF.  For information consult the CIF home page http://www.iucr.org/  #
# cif/home.html                                                              #
#                                                                            #
# This file may be used for bona fide research purposes within the           #
# scientific community so long as proper attribution is given to the journal # 
# article from which it was obtained.                                        #
#                                                                            #
##############################################################################
                                             
data_global
_audit_creation_method     SHELXL-97
_journal_date_recd_electronic     2009-01-07
_journal_date_accepted     2009-02-06
_journal_name_full     'Acta Crystallographica, Section E'
_journal_year     2009
_journal_volume     65
_journal_issue      3
_journal_page_first     m269
_journal_page_last     m269
_journal_paper_category     QM
_journal_coeditor_code     FI2071
_publ_contact_author_name     'Dr  Cheng-Hsien, Yang'
_publ_contact_author_address
;
Nano-Powder & Thin Film Technology Center,
ITRI South,
Tainan 709,
Taiwan, R.O.C.
;
_publ_contact_author_email     jasonyang@itri.org.tw
_publ_contact_author_fax     '886-6-3847439'
_publ_contact_author_phone     '886-4-3847450'
_publ_section_title
;\
<i>trans</i>-(2-Benzoylpyridine-\k^2^<i>N</i>,<i>O</i>)dichlorido[2-(2-\
pyridylcarbonyl)phenyl-\k^2^<i>C</i>^1^,<i>N</i>]iridium(III) dichloromethane
solvate
;
loop_
    _publ_author_name
    _publ_author_footnote
    _publ_author_address
    'Hsueh, Mao-Lin' ?
;
Nano-Powder & Thin Film Technology Center,
ITRI South,
Tainan 709,
Taiwan
People's Republic of China
;
    'Yang, Cheng-Hsien' ?
;
Nano-Powder & Thin Film Technology Center,
ITRI South,
Tainan 709,
Taiwan
People's Republic of China
;
data_I
_audit_creation_method     SHELXL-97
_chemical_name_systematic
;
<i>trans</i>-(2-Benzoylpyridine-\k^2^<i>N</i>,<i>O</i>)dichlorido[2-
(2-pyridylcarbonyl)phenyl-\k^2^<i>C</i>^1^,<i>N</i>]iridium(III)
dichloromethane solvate
;
_chemical_name_common     ?
_chemical_formula_moiety     'C24 H17 Cl2 Ir N2 O2, C H2 Cl2'
_chemical_formula_sum     'C25 H19 Cl4 Ir N2 O2'
_chemical_formula_iupac     '[Ir (C12 H8 N O) Cl2 (C12 H9 N O)], C H2 Cl2'
_chemical_formula_weight     713.42
_chemical_melting_point     ?
_symmetry_cell_setting     Triclinic
_symmetry_space_group_name_H-M     'P -1'
_symmetry_space_group_name_Hall     '-P 1'
loop_
    _symmetry_equiv_pos_as_xyz
    'x, y, z'
    '-x, -y, -z'
_cell_length_a     8.8694(9)
_cell_length_b     11.4600(11)
_cell_length_c     13.2604(13)
_cell_angle_alpha     113.543(2)
_cell_angle_beta     95.719(2)
_cell_angle_gamma     90.641(2)
_cell_volume     1227.6(2)
_cell_formula_units_Z     2
_cell_measurement_reflns_used     8499
_cell_measurement_theta_min     2.31
_cell_measurement_theta_max     28.29
_cell_measurement_temperature     294(2)
_exptl_crystal_description     Equant
_exptl_crystal_colour     'orange--red'
_exptl_crystal_size_max     0.13
_exptl_crystal_size_mid     0.13
_exptl_crystal_size_min     0.08
_exptl_crystal_density_diffrn     1.930
_exptl_crystal_density_meas     ?
_exptl_crystal_density_method     'not measured'
_exptl_crystal_F_000     688
_exptl_absorpt_coefficient_mu     5.900
_exptl_absorpt_correction_type     'multi-scan'
_exptl_absorpt_process_details     '(SADABS; Sheldrick, 1996)'
_exptl_absorpt_correction_T_min     0.480
_exptl_absorpt_correction_T_max     0.624
_exptl_special_details
;
;
_diffrn_ambient_temperature     294(2)
_diffrn_radiation_type     MoK\a
_diffrn_radiation_wavelength     0.71073
_diffrn_radiation_source     'fine-focus sealed tube'
_diffrn_radiation_monochromator     graphite
_diffrn_measurement_device_type     'Bruker SMART 1000 CCD area-detector'
_diffrn_measurement_method     '\f and \w'
_diffrn_detector_area_resol_mean     ?
_diffrn_reflns_number     14570
_diffrn_reflns_av_R_equivalents     0.0317
_diffrn_reflns_av_sigmaI/netI     0.0342
_diffrn_reflns_theta_min     1.69
_diffrn_reflns_theta_max     28.30
_diffrn_reflns_theta_full     28.30
_diffrn_measured_fraction_theta_max     0.994
_diffrn_measured_fraction_theta_full     0.994
_diffrn_reflns_limit_h_min     -11
_diffrn_reflns_limit_h_max     11
_diffrn_reflns_limit_k_min     -15
_diffrn_reflns_limit_k_max     15
_diffrn_reflns_limit_l_min     -17
_diffrn_reflns_limit_l_max     17
_diffrn_standards_number     ?
_diffrn_standards_interval_count     ?
_diffrn_standards_interval_time     ?
_diffrn_standards_decay_%     ?
_refine_special_details
;
Refinement of <i>F</i>^2^ against ALL reflections. The weighted <i>R</i>-factor
<i>wR</i> and goodness of fit <i>S</i> are based on <i>F</i>^2^, conventional
<i>R</i>-factors <i>R</i> are based on <i>F</i>, with <i>F</i> set to zero for
negative <i>F</i>^2^. The threshold expression of <i>F</i>^2^ >
\s(<i>F</i>^2^) is used only for calculating <i>R</i>-factors(gt) <i>etc</i>.
and is not relevant to the choice of reflections for refinement.
<i>R</i>-factors based on <i>F</i>^2^ are statistically about twice as large
as those based on <i>F</i>, and <i>R</i>-factors based on ALL data will be
even larger.
;
_reflns_number_total     6075
_reflns_number_gt     5416
_reflns_threshold_expression     I>2\s(I)
_refine_ls_structure_factor_coef     Fsqd
_refine_ls_matrix_type     full
_refine_ls_R_factor_all     0.0234
_refine_ls_R_factor_gt     0.0197
_refine_ls_wR_factor_gt     0.0433
_refine_ls_wR_factor_ref     0.0443
_refine_ls_goodness_of_fit_ref     0.854
_refine_ls_restrained_S_all     0.854
_refine_ls_number_reflns     6075
_refine_ls_number_parameters     325
_refine_ls_number_restraints     0
_refine_ls_hydrogen_treatment     constr
_refine_ls_weighting_scheme     calc
_refine_ls_weighting_details
                  'calc w=1/[\s^2^(Fo^2^)+(0.025P)^2^] where P=(Fo^2^+2Fc^2^)/3'
_atom_sites_solution_hydrogens     geom
_atom_sites_solution_primary     direct
_atom_sites_solution_secondary     difmap
_refine_ls_shift/su_max     0.003
_refine_ls_shift/su_mean     0.000
_refine_diff_density_max     0.646
_refine_diff_density_min     -0.517
_refine_ls_extinction_method     none
_refine_ls_extinction_coef     ?
loop_
    _atom_type_symbol
    _atom_type_description
    _atom_type_scat_dispersion_real
    _atom_type_scat_dispersion_imag
    _atom_type_scat_source
    'C' 'C' 0.0033 0.0016
                         'International Tables Vol C Tables 4.2.6.8 and 6.1.1.4'
    'H' 'H' 0.0000 0.0000
                         'International Tables Vol C Tables 4.2.6.8 and 6.1.1.4'
    'N' 'N' 0.0061 0.0033
                         'International Tables Vol C Tables 4.2.6.8 and 6.1.1.4'
    'O' 'O' 0.0106 0.0060
                         'International Tables Vol C Tables 4.2.6.8 and 6.1.1.4'
    'Cl' 'Cl' 0.1484 0.1585
                         'International Tables Vol C Tables 4.2.6.8 and 6.1.1.4'
    'Ir' 'Ir' -1.4442 7.9887
                         'International Tables Vol C Tables 4.2.6.8 and 6.1.1.4'
_computing_data_collection     'SMART (Bruker, 2007)'
_computing_cell_refinement     'SMART (Bruker, 2007)'
_computing_data_reduction     'SAINT (Bruker, 2007)'
_computing_structure_solution     'SHELXS97 (Sheldrick, 2008)'
_computing_structure_refinement     'SHELXL97 (Sheldrick, 2008)'
_computing_molecular_graphics     'SHELXTL (Sheldrick, 2008)'
_computing_publication_material     'SHELXTL (Sheldrick, 2008)'
loop_
    _atom_site_type_symbol
    _atom_site_label
    _atom_site_fract_x
    _atom_site_fract_y
    _atom_site_fract_z
    _atom_site_U_iso_or_equiv
    _atom_site_adp_type
    _atom_site_calc_flag
    _atom_site_refinement_flags
    _atom_site_occupancy
    _atom_site_disorder_assembly
    _atom_site_disorder_group
    Ir Ir1 0.792178(11) 0.696938(8) 0.230068(7) 0.03493(4) Uani d . 1 . .
    Cl Cl1 1.05493(7) 0.69691(6) 0.22304(5) 0.04395(14) Uani d . 1 . .
    Cl Cl2 0.53142(8) 0.69236(7) 0.24425(7) 0.05771(18) Uani d . 1 . .
    Cl Cl3 0.3748(3) 1.1051(3) 0.34837(18) 0.1197(8) Uani d P 0.80 . .
    Cl Cl3' 0.4493(10) 1.0756(13) 0.3508(9) 0.146(5) Uani d P 0.20 . .
    Cl Cl4 0.5216(4) 1.0079(3) 0.1454(3) 0.1488(12) Uani d P 0.80 . .
    Cl Cl4' 0.5595(8) 1.0593(7) 0.1793(8) 0.0678(17) Uani d P 0.20 . .
    O O1 0.8137(2) 0.65126(17) 0.37670(14) 0.0475(4) Uani d . 1 . .
    O O2 1.0387(2) 0.98256(19) 0.15186(16) 0.0568(5) Uani d . 1 . .
    N N1 0.7869(2) 0.50192(19) 0.16390(16) 0.0380(5) Uani d . 1 . .
    N N2 0.8146(2) 0.88896(19) 0.31697(16) 0.0363(4) Uani d . 1 . .
    C C1 0.8068(3) 0.4270(3) 0.0594(2) 0.0477(6) Uani d . 1 . .
    H H1A 0.8174 0.4645 0.0097 0.057 Uiso calc R 1 . .
    C C2 0.8123(4) 0.2965(3) 0.0224(2) 0.0530(7) Uani d . 1 . .
    H H2A 0.8241 0.2471 -0.0513 0.064 Uiso calc R 1 . .
    C C3 0.8004(4) 0.2402(3) 0.0952(2) 0.0555(7) Uani d . 1 . .
    H H3A 0.8033 0.1523 0.0717 0.067 Uiso calc R 1 . .
    C C4 0.7840(3) 0.3160(2) 0.2038(2) 0.0459(6) Uani d . 1 . .
    H H4A 0.7778 0.2797 0.2548 0.055 Uiso calc R 1 . .
    C C5 0.7767(3) 0.4459(2) 0.23675(19) 0.0366(5) Uani d . 1 . .
    C C6 0.7796(3) 0.5377(2) 0.3539(2) 0.0378(5) Uani d . 1 . .
    C C7 0.7543(3) 0.4988(2) 0.4445(2) 0.0373(5) Uani d . 1 . .
    C C8 0.8372(3) 0.5651(3) 0.5475(2) 0.0481(6) Uani d . 1 . .
    H H8A 0.9069 0.6308 0.5568 0.058 Uiso calc R 1 . .
    C C9 0.8169(3) 0.5345(3) 0.6353(2) 0.0537(7) Uani d . 1 . .
    H H9A 0.8751 0.5775 0.7031 0.064 Uiso calc R 1 . .
    C C10 0.7108(3) 0.4405(3) 0.6233(2) 0.0551(7) Uani d . 1 . .
    H H10A 0.6969 0.4202 0.6831 0.066 Uiso calc R 1 . .
    C C11 0.6252(3) 0.3764(3) 0.5236(3) 0.0533(7) Uani d . 1 . .
    H H11A 0.5517 0.3143 0.5167 0.064 Uiso calc R 1 . .
    C C12 0.6468(3) 0.4032(3) 0.4328(2) 0.0450(6) Uani d . 1 . .
    H H12A 0.5902 0.3579 0.3648 0.054 Uiso calc R 1 . .
    C C13 0.7676(3) 0.9380(3) 0.4180(2) 0.0471(6) Uani d . 1 . .
    H H13A 0.7084 0.8859 0.4390 0.057 Uiso calc R 1 . .
    C C14 0.8026(3) 1.0616(3) 0.4918(2) 0.0537(7) Uani d . 1 . .
    H H14A 0.7660 1.0928 0.5606 0.064 Uiso calc R 1 . .
    C C15 0.8931(3) 1.1386(3) 0.4622(2) 0.0518(7) Uani d . 1 . .
    H H15A 0.9221 1.2217 0.5116 0.062 Uiso calc R 1 . .
    C C16 0.9394(3) 1.0901(2) 0.3583(2) 0.0451(6) Uani d . 1 . .
    H H16A 0.9994 1.1409 0.3364 0.054 Uiso calc R 1 . .
    C C17 0.8971(3) 0.9661(2) 0.28598(19) 0.0360(5) Uani d . 1 . .
    C C18 0.9372(3) 0.9224(2) 0.1688(2) 0.0387(5) Uani d . 1 . .
    C C19 0.8380(3) 0.8238(2) 0.07782(19) 0.0347(5) Uani d . 1 . .
    C C20 0.8219(3) 0.8370(3) -0.0232(2) 0.0449(6) Uani d . 1 . .
    H H20A 0.8799 0.8999 -0.0317 0.054 Uiso calc R 1 . .
    C C21 0.7218(4) 0.7582(3) -0.1096(2) 0.0538(7) Uani d . 1 . .
    H H21A 0.7106 0.7677 -0.1763 0.065 Uiso calc R 1 . .
    C C22 0.6371(3) 0.6638(3) -0.0963(2) 0.0558(7) Uani d . 1 . .
    H H22A 0.5685 0.6099 -0.1546 0.067 Uiso calc R 1 . .
    C C23 0.6534(3) 0.6491(3) 0.0025(2) 0.0465(6) Uani d . 1 . .
    H H23A 0.5944 0.5860 0.0099 0.056 Uiso calc R 1 . .
    C C24 0.7564(3) 0.7267(2) 0.09154(19) 0.0353(5) Uani d . 1 . .
    C C25 0.4019(5) 0.9802(4) 0.2225(4) 0.1002(15) Uani d . 1 . .
    H H25A 0.3050 0.9535 0.1787 0.120 Uiso d R 1 . .
    H H25B 0.4373 0.9095 0.2379 0.120 Uiso d R 1 . .
loop_
    _atom_site_aniso_label
    _atom_site_aniso_U_11
    _atom_site_aniso_U_22
    _atom_site_aniso_U_33
    _atom_site_aniso_U_12
    _atom_site_aniso_U_13
    _atom_site_aniso_U_23
    Ir1 0.04842(6) 0.02687(5) 0.03220(5) -0.00222(4) 0.01063(4) 0.01344(4)
    Cl1 0.0475(3) 0.0455(4) 0.0425(3) 0.0045(3) 0.0056(3) 0.0214(3)
    Cl2 0.0544(4) 0.0489(4) 0.0736(5) -0.0046(3) 0.0270(4) 0.0242(4)
    Cl3 0.1304(19) 0.152(2) 0.0675(10) -0.0255(16) 0.0092(13) 0.0358(11)
    Cl3' 0.109(7) 0.167(8) 0.096(5) 0.037(6) -0.024(5) -0.007(5)
    Cl4 0.149(3) 0.167(3) 0.169(3) 0.087(2) 0.083(2) 0.091(3)
    Cl4' 0.044(2) 0.061(3) 0.109(5) 0.009(2) 0.018(2) 0.041(3)
    O1 0.0776(13) 0.0303(9) 0.0373(9) -0.0051(9) 0.0133(9) 0.0151(7)
    O2 0.0651(12) 0.0562(13) 0.0538(11) -0.0219(10) 0.0086(10) 0.0273(10)
    N1 0.0512(12) 0.0299(11) 0.0350(10) -0.0028(9) 0.0117(9) 0.0137(8)
    N2 0.0469(12) 0.0308(11) 0.0324(10) 0.0003(9) 0.0086(9) 0.0130(8)
    C1 0.0682(18) 0.0369(15) 0.0391(14) 0.0024(13) 0.0185(13) 0.0138(11)
    C2 0.075(2) 0.0367(15) 0.0416(15) 0.0030(14) 0.0187(14) 0.0066(12)
    C3 0.080(2) 0.0307(14) 0.0547(17) 0.0071(14) 0.0191(15) 0.0129(12)
    C4 0.0611(17) 0.0328(14) 0.0483(15) 0.0044(12) 0.0143(13) 0.0191(11)
    C5 0.0454(13) 0.0298(12) 0.0375(12) -0.0006(10) 0.0092(10) 0.0158(10)
    C6 0.0463(14) 0.0319(13) 0.0381(13) 0.0002(10) 0.0101(11) 0.0162(10)
    C7 0.0463(14) 0.0343(13) 0.0386(13) 0.0057(10) 0.0126(11) 0.0206(10)
    C8 0.0560(17) 0.0466(16) 0.0422(14) -0.0025(13) 0.0112(12) 0.0172(12)
    C9 0.0562(17) 0.067(2) 0.0419(15) 0.0082(15) 0.0104(13) 0.0252(14)
    C10 0.0626(18) 0.069(2) 0.0555(17) 0.0187(15) 0.0243(14) 0.0431(16)
    C11 0.0570(17) 0.0520(18) 0.0675(19) 0.0052(14) 0.0209(15) 0.0382(15)
    C12 0.0485(15) 0.0426(15) 0.0497(15) -0.0014(12) 0.0089(12) 0.0240(12)
    C13 0.0620(17) 0.0388(15) 0.0414(14) 0.0015(12) 0.0155(12) 0.0150(11)
    C14 0.0711(19) 0.0451(17) 0.0376(14) 0.0057(14) 0.0140(13) 0.0074(12)
    C15 0.0624(18) 0.0326(14) 0.0482(16) 0.0008(13) -0.0004(13) 0.0050(12)
    C16 0.0512(15) 0.0324(14) 0.0494(15) -0.0036(11) 0.0021(12) 0.0151(11)
    C17 0.0417(13) 0.0304(12) 0.0381(12) 0.0000(10) 0.0025(10) 0.0166(10)
    C18 0.0445(14) 0.0340(13) 0.0442(13) -0.0014(10) 0.0060(11) 0.0225(11)
    C19 0.0396(13) 0.0317(12) 0.0363(12) 0.0013(10) 0.0060(10) 0.0170(10)
    C20 0.0576(16) 0.0434(15) 0.0423(14) 0.0062(12) 0.0117(12) 0.0248(12)
    C21 0.072(2) 0.0552(18) 0.0359(14) 0.0118(15) 0.0021(13) 0.0203(13)
    C22 0.0597(18) 0.0560(18) 0.0416(15) 0.0008(14) -0.0089(13) 0.0125(13)
    C23 0.0472(15) 0.0422(15) 0.0481(15) -0.0083(12) -0.0005(12) 0.0176(12)
    C24 0.0386(12) 0.0334(13) 0.0350(12) 0.0005(10) 0.0074(10) 0.0142(10)
    C25 0.087(3) 0.069(3) 0.137(4) -0.010(2) -0.016(3) 0.040(3)
_geom_special_details
;
 All esds (except the esd in the dihedral angle between two l.s. planes)
 are estimated using the full covariance matrix.  The cell esds are taken
 into account individually in the estimation of esds in distances, angles
 and torsion angles; correlations between esds in cell parameters are only
 used when they are defined by crystal symmetry.  An approximate (isotropic)
 treatment of cell esds is used for estimating esds involving l.s. planes.
;
loop_
    _geom_bond_atom_site_label_1
    _geom_bond_atom_site_label_2
    _geom_bond_site_symmetry_2
    _geom_bond_distance
    _geom_bond_publ_flag
    Ir1 C24 . 1.995(2) yes
    Ir1 N2 . 2.032(2) yes
    Ir1 N1 . 2.047(2) yes
    Ir1 O1 . 2.1983(17) yes
    Ir1 Cl2 . 2.3407(8) yes
    Ir1 Cl1 . 2.3416(7) yes
    Cl3 C25 . 1.753(5) no
    Cl3' C25 . 1.621(12) no
    Cl3' Cl4' . 2.504(17) no
    Cl4 C25 . 1.656(5) no
    Cl4' C25 . 1.911(9) no
    O1 C6 . 1.239(3) yes
    O2 C18 . 1.220(3) yes
    N1 C1 . 1.338(3) no
    N1 C5 . 1.366(3) no
    N2 C17 . 1.349(3) no
    N2 C13 . 1.342(3) no
    C1 C2 . 1.379(4) no
    C1 H1A . 0.9300 no
    C2 C3 . 1.370(4) no
    C2 H2A . 0.9300 no
    C3 C4 . 1.376(4) no
    C3 H3A . 0.9300 no
    C4 C5 . 1.377(3) no
    C4 H4A . 0.9300 no
    C5 C6 . 1.485(3) no
    C6 C7 . 1.473(3) no
    C7 C8 . 1.394(3) no
    C7 C12 . 1.395(3) no
    C8 C9 . 1.370(4) no
    C8 H8A . 0.9300 no
    C9 C10 . 1.372(4) no
    C9 H9A . 0.9300 no
    C10 C11 . 1.370(4) no
    C10 H10A . 0.9300 no
    C11 C12 . 1.386(4) no
    C11 H11A . 0.9300 no
    C12 H12A . 0.9300 no
    C13 C14 . 1.372(4) no
    C13 H13A . 0.9300 no
    C14 C15 . 1.379(4) no
    C14 H14A . 0.9300 no
    C15 C16 . 1.372(4) no
    C15 H15A . 0.9300 no
    C16 C17 . 1.381(3) no
    C16 H16A . 0.9300 no
    C17 C18 . 1.511(3) no
    C18 C19 . 1.478(3) no
    C19 C24 . 1.402(3) no
    C19 C20 . 1.401(3) no
    C20 C21 . 1.367(4) no
    C20 H20A . 0.9300 no
    C21 C22 . 1.388(4) no
    C21 H21A . 0.9300 no
    C22 C23 . 1.380(4) no
    C22 H22A . 0.9300 no
    C23 C24 . 1.395(3) no
    C23 H23A . 0.9300 no
    C25 H25A . 0.9600 no
    C25 H25B . 0.9600 no
loop_
    _geom_angle_atom_site_label_1
    _geom_angle_atom_site_label_2
    _geom_angle_atom_site_label_3
    _geom_angle_site_symmetry_1
    _geom_angle_site_symmetry_3
    _geom_angle
    _geom_angle_publ_flag
    C24 Ir1 N2 . . 88.46(9) yes
    C24 Ir1 N1 . . 99.89(9) yes
    N2 Ir1 N1 . . 171.15(7) yes
    C24 Ir1 O1 . . 174.73(8) yes
    N2 Ir1 O1 . . 95.21(7) yes
    N1 Ir1 O1 . . 76.67(7) yes
    C24 Ir1 Cl2 . . 91.26(7) yes
    N2 Ir1 Cl2 . . 92.19(6) yes
    N1 Ir1 Cl2 . . 90.59(6) yes
    O1 Ir1 Cl2 . . 84.84(6) yes
    C24 Ir1 Cl1 . . 91.73(7) yes
    N2 Ir1 Cl1 . . 88.61(6) yes
    N1 Ir1 Cl1 . . 88.19(6) yes
    O1 Ir1 Cl1 . . 92.14(6) yes
    Cl2 Ir1 Cl1 . . 176.93(2) yes
    C25 Cl3' Cl4' . . 49.7(4) no
    C25 Cl4' Cl3' . . 40.4(4) no
    C6 O1 Ir1 . . 112.63(15) no
    C1 N1 C5 . . 117.9(2) no
    C1 N1 Ir1 . . 125.79(17) no
    C5 N1 Ir1 . . 115.96(16) no
    C17 N2 C13 . . 118.2(2) no
    C17 N2 Ir1 . . 122.56(17) no
    C13 N2 Ir1 . . 118.29(17) no
    N1 C1 C2 . . 122.7(2) no
    N1 C1 H1A . . 118.7 no
    C2 C1 H1A . . 118.7 no
    C1 C2 C3 . . 119.3(3) no
    C1 C2 H2A . . 120.4 no
    C3 C2 H2A . . 120.4 no
    C4 C3 C2 . . 118.9(3) no
    C4 C3 H3A . . 120.6 no
    C2 C3 H3A . . 120.6 no
    C5 C4 C3 . . 119.8(2) no
    C5 C4 H4A . . 120.1 no
    C3 C4 H4A . . 120.1 no
    N1 C5 C4 . . 121.3(2) no
    N1 C5 C6 . . 114.1(2) no
    C4 C5 C6 . . 124.1(2) no
    O1 C6 C7 . . 118.8(2) no
    O1 C6 C5 . . 117.9(2) no
    C7 C6 C5 . . 123.2(2) no
    C8 C7 C12 . . 118.9(2) no
    C8 C7 C6 . . 118.1(2) no
    C12 C7 C6 . . 123.0(2) no
    C9 C8 C7 . . 120.7(3) no
    C9 C8 H8A . . 119.7 no
    C7 C8 H8A . . 119.7 no
    C10 C9 C8 . . 120.0(3) no
    C10 C9 H9A . . 120.0 no
    C8 C9 H9A . . 120.0 no
    C11 C10 C9 . . 120.3(3) no
    C11 C10 H10A . . 119.9 no
    C9 C10 H10A . . 119.9 no
    C10 C11 C12 . . 120.7(3) no
    C10 C11 H11A . . 119.7 no
    C12 C11 H11A . . 119.7 no
    C7 C12 C11 . . 119.4(3) no
    C7 C12 H12A . . 120.3 no
    C11 C12 H12A . . 120.3 no
    N2 C13 C14 . . 123.1(3) no
    N2 C13 H13A . . 118.5 no
    C14 C13 H13A . . 118.5 no
    C13 C14 C15 . . 118.8(3) no
    C13 C14 H14A . . 120.6 no
    C15 C14 H14A . . 120.6 no
    C16 C15 C14 . . 118.6(2) no
    C16 C15 H15A . . 120.7 no
    C14 C15 H15A . . 120.7 no
    C15 C16 C17 . . 120.2(3) no
    C15 C16 H16A . . 119.9 no
    C17 C16 H16A . . 119.9 no
    N2 C17 C16 . . 121.1(2) no
    N2 C17 C18 . . 121.0(2) no
    C16 C17 C18 . . 117.8(2) no
    O2 C18 C19 . . 122.3(2) no
    O2 C18 C17 . . 117.7(2) no
    C19 C18 C17 . . 119.3(2) no
    C24 C19 C20 . . 120.9(2) no
    C24 C19 C18 . . 123.0(2) no
    C20 C19 C18 . . 115.9(2) no
    C21 C20 C19 . . 120.6(3) no
    C21 C20 H20A . . 119.7 no
    C19 C20 H20A . . 119.7 no
    C20 C21 C22 . . 119.1(3) no
    C20 C21 H21A . . 120.5 no
    C22 C21 H21A . . 120.5 no
    C23 C22 C21 . . 120.7(2) no
    C23 C22 H22A . . 119.6 no
    C21 C22 H22A . . 119.6 no
    C22 C23 C24 . . 121.5(2) no
    C22 C23 H23A . . 119.2 no
    C24 C23 H23A . . 119.2 no
    C23 C24 C19 . . 117.0(2) no
    C23 C24 Ir1 . . 121.60(18) no
    C19 C24 Ir1 . . 121.33(17) no
    Cl4 C25 Cl3' . . 108.8(5) no
    Cl4 C25 Cl3 . . 117.7(3) no
    Cl3' C25 Cl3 . . 25.3(3) no
    Cl4 C25 Cl4' . . 19.2(3) no
    Cl3' C25 Cl4' . . 89.9(6) no
    Cl3 C25 Cl4' . . 99.2(3) no
    Cl4 C25 H25A . . 107.8 no
    Cl3' C25 H25A . . 132.0 no
    Cl3 C25 H25A . . 108.1 no
    Cl4' C25 H25A . . 121.6 no
    Cl4 C25 H25B . . 107.2 no
    Cl3' C25 H25B . . 90.2 no
    Cl3 C25 H25B . . 108.2 no
    Cl4' C25 H25B . . 111.5 no
    H25A C25 H25B . . 107.4 no
