# Supplementary material for: trans-(2-Benzoyl­pyridine-κ2 N,O)dichlorido[2-(2-pyridylcarbon­yl)phenyl-κ2 C 1,N]iridium(III) dichloro­methane solvate
Source: Acta Crystallogr Sect E Struct Rep Online. 2009 Feb 13;65(Pt 3):m269. doi: 10.1107/S1600536809004322 (PMC2968456; doi:10.1107/S1600536809004322)
Supplement: Supplementary file 2 [file e-65-0m269-Isup2.hkl]

# 
# h,k,l, Fc-squared, Fo-squared, sigma(Fo-squared) and status flag 
# 
data_I
_shelx_title ' mr40m in P-1' 
_shelx_refln_list_code          4 
_shelx_F_calc_maximum      208.18 
_exptl_crystal_F_000       688.00 
_reflns_d_resolution_high  0.7496 
 
loop_ 
 _symmetry_equiv_pos_as_xyz 
 'x, y, z' 
 '-x, -y, -z' 
 
_cell_length_a     8.8694 
_cell_length_b    11.4600 
_cell_length_c    13.2604 
_cell_angle_alpha 113.543 
_cell_angle_beta   95.719 
_cell_angle_gamma  90.641 
 
_shelx_F_squared_multiplier     1.000 
 
loop_ 
 _refln_index_h 
 _refln_index_k 
 _refln_index_l 
 _refln_F_squared_calc 
 _refln_F_squared_meas 
 _refln_F_squared_sigma 
 _refln_observed_status 
   1   0   0     2696.88     2242.71    271.88 o 
   2   0   0    26770.13    24721.62    295.20 o 
   3   0   0    22165.20    21745.15    247.79 o 
   4   0   0     4929.47     4884.66     73.12 o 
   5   0   0    13159.52    13079.22    207.29 o 
   6   0   0        8.57       11.63      8.02 o 
   7   0   0     7000.53     7036.46     68.38 o 
   8   0   0     1255.90     1237.44     39.25 o 
   9   0   0      322.70      324.32     32.36 o 
  10   0   0      223.31      181.63     28.24 o 
  11   0   0        6.99        2.72     20.91 o 
 -11   1   0      349.60      350.42     38.29 o 
 -10   1   0        1.44       -0.13     16.14 o 
  -9   1   0      592.01      554.56     39.94 o 
  -8   1   0     1102.50     1067.83     48.75 o 
  -7   1   0     1804.46     1754.57     34.97 o 
  -6   1   0     1472.77     1410.79     47.72 o 
  -5   1   0     1180.42     1190.57     24.54 o 
  -4   1   0    19339.99    19073.71    410.56 o 
  -3   1   0     3303.92     3261.68     43.39 o 
  -2   1   0    23002.95    21793.92    403.59 o 
  -1   1   0    20747.52    19323.80    570.51 o 
   0   1   0     1882.99     1833.98     52.24 o 
   1   1   0    28019.03    26273.95    283.97 o 
   2   1   0     8719.40     8931.80     85.56 o 
   3   1   0    14893.97    14752.42     72.05 o 
   4   1   0     6978.64     6701.88    181.36 o 
   5   1   0     2051.85     2029.96     35.19 o 
   6   1   0     2850.38     2742.44     39.95 o 
   7   1   0       52.95       44.66     14.00 o 
   8   1   0     1989.32     1862.57     56.43 o 
   9   1   0       36.96       46.88     19.51 o 
  10   1   0      138.60      135.85     26.47 o 
  11   1   0      222.06      239.92     33.97 o 
 -11   2   0       82.36       84.97     26.44 o 
 -10   2   0      380.23      367.36     36.25 o 
  -9   2   0        0.22      -13.25     15.43 o 
  -8   2   0     2382.47     2320.97     53.08 o 
  -7   2   0      817.39      753.44     31.03 o 
  -6   2   0      792.19      747.54     38.90 o 
  -5   2   0     4685.40     4612.15     61.84 o 
  -4   2   0      966.64      933.23     19.05 o 
  -3   2   0     9138.93     9127.00    142.08 o 
  -2   2   0     1553.05     1612.00    122.60 o 
  -1   2   0     6814.09     6523.25    349.02 o 
   0   2   0     3922.39     3938.50     72.99 o 
   1   2   0      190.58      194.74      6.83 o 
   2   2   0    13022.50    12987.71    142.53 o 
   3   2   0      227.22      225.44     13.19 o 
   4   2   0    10384.17    10259.93     77.31 o 
   5   2   0     1039.44      950.97     38.63 o 
   6   2   0      244.28      220.38     17.62 o 
   7   2   0     2764.43     2556.19    158.61 o 
   8   2   0       81.93       68.13     16.25 o 
   9   2   0      504.42      543.70     31.50 o 
  10   2   0       17.27       20.28     19.45 o 
  11   2   0      196.89      184.25     31.34 o 
 -11   3   0      182.38      186.23     32.63 o 
 -10   3   0       32.79       55.04     21.55 o 
  -9   3   0      512.08      491.80     37.30 o 
  -8   3   0        0.76        6.19     12.69 o 
  -7   3   0     3367.21     3153.28    190.10 o 
  -6   3   0      313.69      310.03     18.00 o 
  -5   3   0      989.89      913.74     21.14 o 
  -4   3   0     7603.92     7327.06     93.06 o 
  -3   3   0       11.31       29.16      5.33 o 
  -2   3   0      195.93      190.31     14.83 o 
  -1   3   0     4745.15     4710.30    120.71 o 
   0   3   0    31328.75    29701.58    810.62 o 
   1   3   0     2558.43     2536.32     22.67 o 
   2   3   0      272.45      276.75     14.24 o 
   3   3   0    10230.12    10066.83    108.67 o 
   4   3   0       32.78       42.71      9.26 o 
   5   3   0     5641.18     5718.69     85.20 o 
   6   3   0      401.54      406.25     23.75 o 
   7   3   0     2153.83     2179.34     50.38 o 
   8   3   0     1813.56     1890.17     70.92 o 
   9   3   0       76.93       34.62     15.23 o 
  10   3   0      336.86      388.03     37.11 o 
  11   3   0       49.75       82.88     26.48 o 
 -11   4   0      221.47      207.73     33.09 o 
 -10   4   0      190.22      165.72     28.60 o 
  -9   4   0       67.47       58.15     17.01 o 
  -8   4   0     2250.30     2187.15     54.25 o 
  -7   4   0       44.69       46.04     15.02 o 
  -6   4   0     1095.31     1007.76     44.95 o 
  -5   4   0      593.22      577.11     17.30 o 
  -4   4   0      515.49      435.13     31.44 o 
  -3   4   0    12157.46    11970.04    248.33 o 
  -2   4   0       71.47      100.07     12.22 o 
  -1   4   0    16049.41    15440.95    465.12 o 
   0   4   0     1457.69     1565.99     19.01 o 
   1   4   0    10124.10    10338.80     90.37 o 
   2   4   0     1653.53     1700.65     21.95 o 
   3   4   0     1878.04     1830.83     21.84 o 
   4   4   0    16045.26    16341.93    293.18 o 
   5   4   0        0.13        8.39      8.93 o 
   6   4   0     3248.84     3199.48     56.58 o 
   7   4   0      272.02      275.41     22.16 o 
   8   4   0     1836.14     1794.91     99.44 o 
   9   4   0      489.76      461.12     30.41 o 
  10   4   0       17.23       26.41     18.84 o 
  11   4   0      560.87      535.98     45.46 o 
 -11   5   0       18.20        3.88     20.30 o 
 -10   5   0      135.29      123.24     27.17 o 
  -9   5   0      199.95      203.74     23.22 o 
  -8   5   0      881.55      835.86     37.23 o 
  -7   5   0     1650.13     1623.84     46.33 o 
  -6   5   0        6.39       19.33     12.45 o 
  -5   5   0     4355.11     4333.17    112.99 o 
  -4   5   0     1162.54     1109.93     39.30 o 
  -3   5   0     6444.49     6538.76    236.97 o 
  -2   5   0     8067.20     8006.94    138.89 o 
  -1   5   0     4691.98     4547.62     99.70 o 
   0   5   0    26139.16    26373.07    266.21 o 
   1   5   0      128.23      122.08      8.19 o 
   2   5   0     6581.02     6926.27     88.41 o 
   3   5   0     5306.23     5315.10     70.63 o 
   4   5   0     6425.05     6423.69    107.38 o 
   5   5   0     5427.33     5582.77     72.24 o 
   6   5   0      370.58      359.56     30.29 o 
   7   5   0     5310.44     5426.69    116.73 o 
   8   5   0      516.20      499.05     30.85 o 
   9   5   0      424.04      403.62     29.27 o 
  10   5   0      246.53      280.30     29.07 o 
 -10   6   0        0.09       -0.13     15.30 o 
  -9   6   0      368.06      374.55     40.88 o 
  -8   6   0      558.02      576.68     33.94 o 
  -7   6   0     1244.89     1295.76     43.32 o 
  -6   6   0     1063.08     1047.91     52.20 o 
  -5   6   0      189.36      153.94     17.01 o 
  -4   6   0    10346.37    10269.00    167.58 o 
  -3   6   0      203.92      189.19     20.02 o 
  -2   6   0     1009.59      928.73     34.12 o 
  -1   6   0     5638.40     5675.62    121.16 o 
   0   6   0     3083.77     3117.09     91.46 o 
   1   6   0     8387.12     8400.82     90.81 o 
   2   6   0        6.14       25.13      8.67 o 
   3   6   0     7370.02     7377.75     64.66 o 
   4   6   0     3775.04     3777.34    110.75 o 
   5   6   0     1404.36     1484.11     38.71 o 
   6   6   0     2404.50     2508.95     67.12 o 
   7   6   0       16.52       16.67     13.48 o 
   8   6   0     1227.61     1339.72     46.57 o 
   9   6   0       25.23       20.56     15.59 o 
  10   6   0      168.81      136.09     28.03 o 
 -10   7   0      195.35      225.87     27.33 o 
  -9   7   0        1.98       -4.30     15.75 o 
  -8   7   0     1236.94     1212.70     45.30 o 
  -7   7   0      310.33      322.05     25.80 o 
  -6   7   0     1051.67     1050.29     47.10 o 
  -5   7   0      726.80      706.75     29.74 o 
  -4   7   0      465.18      495.03     33.45 o 
  -3   7   0     6149.23     6051.58     97.40 o 
  -2   7   0       34.34       35.27     13.74 o 
  -1   7   0     6232.53     5691.67    336.58 o 
   0   7   0     5707.59     5482.20    424.04 o 
   1   7   0     1408.72     1439.99     27.66 o 
   2   7   0     4112.56     4333.69     61.16 o 
   3   7   0      109.51       92.94      9.37 o 
   4   7   0     6175.46     6202.90     71.51 o 
   5   7   0     1201.69     1236.73     41.47 o 
   6   7   0      482.72      492.49     27.01 o 
   7   7   0     1237.62     1209.04     52.70 o 
   8   7   0      154.60      148.89     21.26 o 
   9   7   0      365.25      478.29     57.94 o 
 -10   8   0       19.36       34.91     22.80 o 
  -9   8   0      253.86      272.43     28.39 o 
  -8   8   0      137.41      124.00     21.80 o 
  -7   8   0      879.52      921.14     39.41 o 
  -6   8   0       97.34      115.17     20.83 o 
  -5   8   0     1228.77     1207.37     51.30 o 
  -4   8   0     2934.13     2870.10    192.53 o 
  -3   8   0      579.78      579.50     56.70 o 
  -2   8   0     4002.09     4123.81    249.89 o 
  -1   8   0       18.43       14.43     13.31 o 
   0   8   0     7461.52     7612.35     89.13 o 
   1   8   0     1623.14     1640.87     31.94 o 
   2   8   0      632.34      625.02     27.23 o 
   3   8   0     6378.48     6771.30    248.21 o 
   4   8   0       57.62       71.23     12.70 o 
   5   8   0     2607.36     2537.30     78.21 o 
   6   8   0      122.97      149.90     18.64 o 
   7   8   0     1110.06     1113.76     41.44 o 
   8   8   0      934.72      948.25     48.87 o 
   9   8   0       22.52       26.87     27.90 o 
  -9   9   0       47.39       53.22     25.05 o 
  -8   9   0      441.81      478.33     43.29 o 
  -7   9   0       15.29       12.18     18.60 o 
  -6   9   0      366.19      350.60     43.27 o 
  -5   9   0      272.89      279.80     30.22 o 
  -4   9   0     2333.44     2304.62     69.44 o 
  -3   9   0     1464.08     1428.62     53.53 o 
  -2   9   0      148.61      143.49     22.06 o 
  -1   9   0     3048.82     3171.17    149.26 o 
   0   9   0       40.72       31.47     15.65 o 
   1   9   0     2322.98     2459.43    158.53 o 
   2   9   0      934.69     1016.78     38.52 o 
   3   9   0      761.55      758.64     50.58 o 
   4   9   0     3248.52     3359.45    104.18 o 
   5   9   0       55.78       82.29     26.26 o 
   6   9   0     1047.99      984.19     66.27 o 
   7   9   0      160.50      149.78     35.49 o 
   8   9   0      453.63      440.97     53.49 o 
  -8  10   0      242.46      252.05     36.37 o 
  -7  10   0      793.96      788.58     50.55 o 
  -6  10   0        2.04      -15.62     17.49 o 
  -5  10   0      911.27      918.66     50.58 o 
  -4  10   0      418.26      436.89     37.68 o 
  -3  10   0     1037.13     1057.84    109.85 o 
  -2  10   0      977.45     1004.99     46.84 o 
  -1  10   0      276.49      305.36     28.38 o 
   0  10   0     3861.23     4034.91    153.72 o 
   1  10   0      127.54      106.27     30.69 o 
   2  10   0      833.13      744.01     51.34 o 
   3  10   0      932.15      899.12     57.59 o 
   4  10   0     1191.76     1201.86     69.47 o 
   5  10   0     1390.30     1464.83     77.36 o 
   6  10   0        1.97       -3.48     23.31 o 
   7  10   0      981.02     1026.53     75.27 o 
  -7  11   0      263.44      256.46     36.62 o 
  -6  11   0      413.60      444.50     41.85 o 
  -5  11   0       45.82       51.75     23.79 o 
  -4  11   0     2206.83     2167.97    168.01 o 
  -3  11   0      191.60      226.69     29.47 o 
  -2  11   0     1219.27     1195.06     53.46 o 
  -1  11   0     1080.48     1116.53     60.25 o 
   0  11   0      891.44      994.34     94.47 o 
   1  11   0     1696.86     1766.79     96.42 o 
   2  11   0        4.45       -9.76     19.82 o 
   3  11   0     2420.87     2340.02     95.62 o 
   4  11   0      665.41      579.41     53.06 o 
   5  11   0      467.01      437.60     49.50 o 
   6  11   0      355.40      393.39     50.52 o 
  -6  12   0      134.75      188.70     33.87 o 
  -5  12   0      589.89      604.00     55.50 o 
  -4  12   0      137.63      147.92     30.45 o 
  -3  12   0     1320.84     1308.63     59.81 o 
  -2  12   0       73.36       72.67     22.98 o 
  -1  12   0      896.16      954.36     79.62 o 
   0  12   0      684.07      700.70    101.89 o 
   1  12   0      286.03      234.89     39.59 o 
   2  12   0      757.99      812.77     61.35 o 
   3  12   0        4.68        5.65     22.06 o 
   4  12   0     1120.75     1037.26     73.55 o 
   5  12   0       32.02       38.98     31.08 o 
  -4  13   0      495.24      515.25     64.66 o 
  -3  13   0      113.80      147.62     30.60 o 
  -2  13   0      476.43      552.24     45.17 o 
  -1  13   0        0.64        0.63     19.46 o 
   0  13   0     1354.25     1463.20    109.87 o 
   1  13   0      351.18      332.50     48.14 o 
   2  13   0      247.29      248.68     42.83 o 
   3  13   0      824.75      775.71     65.70 o 
  -1 -14   1      127.33      124.42     38.22 o 
   0 -14   1     1186.31     1158.37     80.15 o 
   1 -14   1       24.82       34.86     24.06 o 
   2 -14   1      389.83      436.27     42.29 o 
   3 -14   1      213.88      227.70     43.44 o 
  -4 -13   1     1275.53     1188.16     81.13 o 
  -3 -13   1       82.64       84.03     32.62 o 
  -2 -13   1      706.99      673.79     61.27 o 
  -1 -13   1      560.62      530.33     53.86 o 
   0 -13   1      374.18      357.18     83.29 o 
   1 -13   1     1395.95     1494.34     94.16 o 
   2 -13   1        8.23        4.69     19.30 o 
   3 -13   1      907.59      989.80    102.07 o 
   4 -13   1      266.81      285.79     37.54 o 
   5 -13   1      219.22      265.23     38.29 o 
  -6 -12   1      299.28      275.75     46.87 o 
  -5 -12   1      473.98      485.12     56.34 o 
  -4 -12   1      202.83      207.45     39.59 o 
  -3 -12   1     1683.38     1660.60     84.23 o 
  -2 -12   1       18.55        6.28     22.73 o 
  -1 -12   1     1410.66     1439.07    135.50 o 
   0 -12   1     1326.86     1232.53    142.52 o 
   1 -12   1      514.97      538.63     42.20 o 
   2 -12   1     1008.09     1041.09     93.54 o 
   3 -12   1        0.14        9.37     19.71 o 
   4 -12   1     1415.23     1465.57    134.08 o 
   5 -12   1      287.65      263.18     54.49 o 
   6 -12   1      144.47      128.39     31.21 o 
  -7 -11   1      998.50     1050.20     76.47 o 
  -6 -11   1       83.04       80.04     32.76 o 
  -5 -11   1     1070.17     1007.87     69.87 o 
  -4 -11   1     1613.81     1626.51     82.19 o 
  -3 -11   1      571.73      496.11     48.72 o 
  -2 -11   1     1560.56     1435.35     72.30 o 
  -1 -11   1       75.89       87.89     19.60 o 
   0 -11   1     3610.66     3645.31    196.92 o 
   1 -11   1     1289.33     1254.50    159.84 o 
   2 -11   1      625.85      612.58     43.00 o 
   3 -11   1     1730.33     1760.59     63.79 o 
   4 -11   1       15.43       17.39     19.71 o 
   5 -11   1     1185.57     1211.93     74.59 o 
   6 -11   1       41.63       51.16     23.76 o 
   7 -11   1      363.91      405.85     59.06 o 
   8 -11   1      448.68      423.10     42.88 o 
  -8 -10   1      688.39      612.39     64.63 o 
  -7 -10   1       53.97       48.95     30.50 o 
  -6 -10   1      771.10      814.94     63.53 o 
  -5 -10   1       53.13       54.03     26.60 o 
  -4 -10   1     2224.86     1955.93     84.50 o 
  -3 -10   1     1315.72     1345.67     67.74 o 
  -2 -10   1      543.60      540.54     44.38 o 
  -1 -10   1     1808.04     1977.50    183.46 o 
   0 -10   1       11.67       28.11     15.28 o 
   1 -10   1     3037.87     2973.71    198.05 o 
   2 -10   1       97.31       95.32     19.92 o 
   3 -10   1     2018.34     1895.75    174.60 o 
   4 -10   1     1505.36     1636.06     61.03 o 
   5 -10   1       73.72       74.85     22.57 o 
   6 -10   1      444.69      467.28     38.72 o 
   7 -10   1       33.60       31.89     20.83 o 
   8 -10   1      360.68      358.99     39.69 o 
  -8  -9   1      308.33      262.90     43.42 o 
  -7  -9   1     1129.18     1017.18     68.67 o 
  -6  -9   1      122.11      123.52     31.51 o 
  -5  -9   1     1768.81     1688.70     77.09 o 
  -4  -9   1      572.30      527.81     44.38 o 
  -3  -9   1     1881.96     1791.42     73.63 o 
  -2  -9   1     1114.71     1192.95     40.61 o 
  -1  -9   1      705.87      727.90     53.02 o 
   0  -9   1     5522.02     5702.63    200.55 o 
   1  -9   1       80.93       65.88     19.74 o 
   2  -9   1     1844.46     1810.73     69.95 o 
   3  -9   1      575.16      565.09     35.93 o 
   4  -9   1     1667.77     1609.52     56.94 o 
   5  -9   1      881.94      897.77     46.81 o 
   6  -9   1       71.35       75.22     21.51 o 
   7  -9   1     1188.02     1146.67     72.26 o 
   8  -9   1       62.93       44.68     22.95 o 
   9  -9   1      147.95      183.93     32.15 o 
  -9  -8   1      289.47      301.10     46.92 o 
  -8  -8   1      313.66      277.80     36.68 o 
  -7  -8   1     1184.11     1246.17    109.56 o 
  -6  -8   1     1206.71     1290.25    124.70 o 
  -5  -8   1       54.89       64.04     14.60 o 
  -4  -8   1     3087.69     3124.32    107.17 o 
  -3  -8   1       71.98       65.15      9.81 o 
  -2  -8   1     1609.69     1615.70     65.28 o 
  -1  -8   1     1650.65     1688.44     93.14 o 
   0  -8   1     3581.99     3655.96    121.93 o 
   1  -8   1     5183.14     5284.22    179.30 o 
   2  -8   1       50.07       47.71     15.72 o 
   3  -8   1     2600.42     2613.89    103.34 o 
   4  -8   1     1256.04     1179.01     27.65 o 
   5  -8   1     1746.69     1712.58     44.80 o 
   6  -8   1      485.72      513.87     29.89 o 
   7  -8   1      187.59      189.96     24.53 o 
   8  -8   1      914.55      961.91     71.09 o 
   9  -8   1       21.71       24.54     20.11 o 
  10  -8   1      124.81      130.40     28.63 o 
 -10  -7   1      193.93      198.10     30.89 o 
  -9  -7   1        7.49       13.59     16.83 o 
  -8  -7   1     1447.74     1547.73     84.54 o 
  -7  -7   1      264.84      244.58     25.91 o 
  -6  -7   1      806.54      799.24     37.25 o 
  -5  -7   1      257.10      265.69     22.20 o 
  -4  -7   1     2951.07     2883.52    117.97 o 
  -3  -7   1     5240.00     5323.89     51.62 o 
  -2  -7   1        8.23       18.99      6.51 o 
  -1  -7   1     4365.98     4359.16    128.92 o 
   0  -7   1     4491.09     4455.01     93.33 o 
   1  -7   1     1905.68     1867.75     47.08 o 
   2  -7   1     1443.20     1288.37     41.68 o 
   3  -7   1     1353.64     1323.13     65.08 o 
   4  -7   1     5363.47     5372.70    100.74 o 
   5  -7   1      298.12      282.03     21.02 o 
   6  -7   1      684.07      696.45     32.11 o 
   7  -7   1      818.64      787.72     37.16 o 
   8  -7   1      170.30      181.96     23.73 o 
   9  -7   1      353.73      348.66     28.95 o 
  10  -7   1        3.73       10.88     16.84 o 
 -10  -6   1      138.51      162.28     42.27 o 
  -9  -6   1      384.14      404.34     38.22 o 
  -8  -6   1      110.54      123.93     25.42 o 
  -7  -6   1     3031.32     3101.72     62.65 o 
  -6  -6   1       10.64       10.72     11.05 o 
  -5  -6   1     4614.29     4740.76     90.32 o 
  -4  -6   1     7141.64     7192.95    113.29 o 
  -3  -6   1      843.76      757.96     26.23 o 
  -2  -6   1     3355.84     3435.07     37.64 o 
  -1  -6   1     1412.90     1529.43     31.41 o 
   0  -6   1    16631.74    16796.40    325.97 o 
   1  -6   1     3022.93     2853.89    147.89 o 
   2  -6   1     2308.32     2175.50     48.61 o 
   3  -6   1     7290.01     7412.03    140.26 o 
   4  -6   1        5.37        7.39      7.03 o 
   5  -6   1     1958.05     1935.65     44.25 o 
   6  -6   1      492.31      501.37     27.78 o 
   7  -6   1     1191.74     1126.77     55.15 o 
   8  -6   1     1186.63     1164.99     61.49 o 
   9  -6   1       36.53       40.75     17.44 o 
  10  -6   1       90.45      108.89     27.87 o 
 -10  -5   1       82.35       84.94     24.61 o 
  -9  -5   1      432.45      422.98     36.02 o 
  -8  -5   1     2274.87     2260.87     68.85 o 
  -7  -5   1      748.42      738.15     33.03 o 
  -6  -5   1     4171.51     4241.41     69.34 o 
  -5  -5   1      752.06      767.73     28.13 o 
  -4  -5   1     9329.73     9426.13    100.71 o 
  -3  -5   1     9002.83     9374.54    123.68 o 
  -2  -5   1     3466.45     3528.74     35.58 o 
  -1  -5   1    18345.40    19080.61    330.69 o 
   0  -5   1      331.27      361.28     10.71 o 
   1  -5   1    22278.98    22334.43    226.97 o 
   2  -5   1     3085.51     3115.70     68.74 o 
   3  -5   1     1442.06     1428.90     23.43 o 
   4  -5   1    13345.22    13610.43    196.58 o 
   5  -5   1       91.32       70.04      9.79 o 
   6  -5   1     2109.44     2118.53     48.28 o 
   7  -5   1      104.99       87.46     16.47 o 
   8  -5   1     1048.71      954.54     52.32 o 
   9  -5   1      211.10      228.64     23.92 o 
  10  -5   1      102.76       87.26     25.68 o 
  11  -5   1      210.47      212.72     33.30 o 
 -11  -4   1        8.08      -12.51     18.23 o 
 -10  -4   1      454.15      427.91     38.65 o 
  -9  -4   1      152.10      142.78     20.64 o 
  -8  -4   1     2407.11     2350.82     73.08 o 
  -7  -4   1     3309.18     3313.45     61.01 o 
  -6  -4   1      531.26      526.08     33.33 o 
  -5  -4   1     4037.49     4117.43    159.22 o 
  -4  -4   1      254.82      250.53     10.62 o 
  -3  -4   1    14516.10    14809.58    197.39 o 
  -2  -4   1     3788.51     3747.40     63.01 o 
  -1  -4   1     8119.02     8250.53    152.67 o 
   0  -4   1    14870.35    14724.67    219.99 o 
   1  -4   1      405.60      397.57     18.38 o 
   2  -4   1     5552.06     5435.70    125.83 o 
   3  -4   1     1481.46     1404.63     30.46 o 
   4  -4   1     7625.85     7794.62    133.09 o 
   5  -4   1     2780.65     2614.63     55.60 o 
   6  -4   1      461.69      447.99     28.03 o 
   7  -4   1     2210.12     2243.04     51.16 o 
   8  -4   1        2.42        0.16     12.56 o 
   9  -4   1      335.78      319.10     25.55 o 
  10  -4   1       40.12       32.57     20.92 o 
  11  -4   1      123.13      116.94     29.63 o 
 -11  -3   1      447.68      432.98     66.05 o 
 -10  -3   1        3.06       11.39     17.14 o 
  -9  -3   1     1036.07     1007.84     40.04 o 
  -8  -3   1      720.48      691.61     32.89 o 
  -7  -3   1     3238.49     3227.35     63.96 o 
  -6  -3   1     1193.56     1157.44     34.44 o 
  -5  -3   1     1355.49     1337.00     35.49 o 
  -4  -3   1    11731.81    12220.76    333.93 o 
  -3  -3   1      255.45      242.48      9.19 o 
  -2  -3   1     1746.28     1778.29     19.61 o 
  -1  -3   1     8108.85     8290.08    128.05 o 
   0  -3   1    20821.80    20689.09    282.44 o 
   1  -3   1     5225.82     5139.07    118.65 o 
   2  -3   1      101.15      105.44      6.47 o 
   3  -3   1     6509.50     6416.10    154.35 o 
   4  -3   1     1285.11     1232.79     41.39 o 
   5  -3   1     1946.59     1906.94     30.55 o 
   6  -3   1      604.92      560.12     21.79 o 
   7  -3   1      608.95      607.89     28.96 o 
   8  -3   1     2243.36     2271.77     53.20 o 
   9  -3   1        1.63       -4.58     14.73 o 
  10  -3   1       81.95       89.44     24.07 o 
  11  -3   1      127.82      155.29     31.17 o 
 -11  -2   1      225.66      220.76     33.48 o 
 -10  -2   1      343.38      340.77     34.47 o 
  -9  -2   1        3.33        3.14     15.84 o 
  -8  -2   1     2613.68     2576.68     55.84 o 
  -7  -2   1      220.95      193.85     18.59 o 
  -6  -2   1     2193.85     2101.00     32.87 o 
  -5  -2   1      761.20      687.92     18.28 o 
  -4  -2   1     2453.30     2365.08     88.42 o 
  -3  -2   1     6787.61     6977.99    198.83 o 
  -2  -2   1      208.69      208.48      7.64 o 
  -1  -2   1     5987.29     6198.74     65.88 o 
   0  -2   1     1123.03     1188.01     31.92 o 
   1  -2   1    14316.64    13544.25    247.59 o 
   2  -2   1    14263.20    15003.63    419.33 o 
   3  -2   1     1113.74     1103.62     18.95 o 
   4  -2   1    11724.54    11300.21    145.37 o 
   5  -2   1      354.67      346.78     20.97 o 
   6  -2   1     2202.56     2190.72     35.96 o 
   7  -2   1     1102.86     1081.31     29.28 o 
   8  -2   1      285.58      261.00     28.89 o 
   9  -2   1      396.36      445.29     36.71 o 
  10  -2   1        0.78       -3.97     16.43 o 
  11  -2   1      383.50      387.26     39.71 o 
 -11  -1   1      199.92      192.44     31.86 o 
 -10  -1   1      143.98      152.04     26.39 o 
  -9  -1   1      710.68      691.50     41.50 o 
  -8  -1   1      305.98      275.28     21.72 o 
  -7  -1   1     5008.00     4944.64     69.64 o 
  -6  -1   1     1251.03     1218.70     26.65 o 
  -5  -1   1     4041.59     3965.12     74.70 o 
  -4  -1   1    15221.24    15483.26    212.27 o 
  -3  -1   1     2106.88     2076.21     49.22 o 
  -2  -1   1     7350.61     7567.51    211.87 o 
  -1  -1   1      884.51      886.46     14.78 o 
   0  -1   1    25809.42    24578.18    656.62 o 
   1  -1   1     8945.45     8944.96     86.14 o 
   2  -1   1     5511.53     5470.39     76.68 o 
   3  -1   1    19327.28    18844.60    301.58 o 
   4  -1   1       17.83       55.06     19.83 o 
   5  -1   1     6643.19     6541.25     54.74 o 
   6  -1   1      640.07      639.35     21.87 o 
   7  -1   1     3145.84     3228.60     46.50 o 
   8  -1   1     1598.08     1521.23     55.78 o 
   9  -1   1      186.28      193.99     26.80 o 
  10  -1   1      606.22      611.47     44.17 o 
  11  -1   1        6.22        5.97     20.62 o 
 -11   0   1      489.78      453.48     41.70 o 
 -10   0   1      148.25      147.45     28.37 o 
  -9   0   1      572.42      555.85     37.89 o 
  -8   0   1     2762.61     2782.06     73.07 o 
  -7   0   1      747.75      699.08     24.61 o 
  -6   0   1     2733.77     2596.92     38.59 o 
  -5   0   1      664.14      658.53     18.62 o 
  -4   0   1    31154.18    30726.46    492.48 o 
  -3   0   1     9682.23     9865.76    250.53 o 
  -2   0   1    12728.61    12550.75    528.40 o 
  -1   0   1    34510.40    33275.04   1841.73 o 
   0   0   1      369.40      408.51     12.67 o 
   1   0   1    35955.99    32353.80    602.96 o 
   2   0   1    12589.97    12434.02    197.48 o 
   3   0   1    18972.51    18463.70    156.49 o 
   4   0   1    15090.90    14986.00    256.39 o 
   5   0   1     1924.62     1902.77     45.03 o 
   6   0   1     4012.81     3963.24     45.73 o 
   7   0   1      124.16      114.39     16.45 o 
   8   0   1     3993.07     4048.27     75.96 o 
   9   0   1      426.91      438.11     35.53 o 
  10   0   1      148.57      158.87     27.65 o 
  11   0   1      315.03      337.31     38.11 o 
 -11   1   1       22.68       32.55     22.02 o 
 -10   1   1      371.46      377.61     72.39 o 
  -9   1   1       68.22       50.40     19.92 o 
  -8   1   1     2394.43     2359.03     52.39 o 
  -7   1   1     2586.34     2590.52     51.43 o 
  -6   1   1     1868.58     1808.89     30.89 o 
  -5   1   1     3802.71     3617.58     50.61 o 
  -4   1   1      996.08      963.95     30.14 o 
  -3   1   1    20639.98    20231.29    494.00 o 
  -2   1   1     5799.69     6027.42     53.27 o 
  -1   1   1    17307.83    17363.63    291.32 o 
   0   1   1    31947.87    29729.26   1025.87 o 
   1   1   1     2104.38     2284.30     58.98 o 
   2   1   1      530.79      508.96     14.66 o 
   3   1   1     2388.36     2345.07     51.06 o 
   4   1   1    10740.31    11017.20     64.59 o 
   5   1   1     2432.03     2425.03     32.33 o 
   6   1   1      757.76      776.11     61.21 o 
   7   1   1     1837.23     1825.65     80.87 o 
   8   1   1       23.25       23.85     13.67 o 
   9   1   1      139.28      150.75     25.45 o 
  10   1   1       19.99       37.37     19.92 o 
  11   1   1      152.06      155.03     31.12 o 
 -11   2   1      292.86      269.19     34.96 o 
 -10   2   1       27.22       17.09     19.21 o 
  -9   2   1      948.95      913.38     62.51 o 
  -8   2   1        2.71       -7.32     11.26 o 
  -7   2   1     3831.34     3783.91     63.12 o 
  -6   2   1     1546.97     1460.70     45.62 o 
  -5   2   1     2753.16     2627.91     51.76 o 
  -4   2   1    20228.13    20523.87    642.36 o 
  -3   2   1      147.67      152.64     13.93 o 
  -2   2   1    43338.90    39236.17    666.66 o 
  -1   2   1     5123.53     5308.47     45.59 o 
   0   2   1    34834.96    32710.95   1193.62 o 
   1   2   1    10300.92    10373.31     99.28 o 
   2   2   1       70.19       69.57      5.08 o 
   3   2   1    13737.00    13796.06    212.51 o 
   4   2   1     2681.78     2739.37     61.12 o 
   5   2   1     3611.53     3709.59     53.83 o 
   6   2   1      964.26      971.68     41.22 o 
   7   2   1      273.80      243.43     28.78 o 
   8   2   1     1211.06     1262.25     90.01 o 
   9   2   1       42.58       44.56     15.77 o 
  10   2   1      163.10      179.69     29.03 o 
  11   2   1      118.33      116.74     27.36 o 
 -11   3   1      242.22      235.08     54.18 o 
 -10   3   1      170.58      174.48     30.76 o 
  -9   3   1       82.95       73.68     17.76 o 
  -8   3   1     2730.33     2693.52     58.26 o 
  -7   3   1       25.18       26.17     13.47 o 
  -6   3   1      978.95     1024.89     42.13 o 
  -5   3   1     3877.92     3948.14     69.76 o 
  -4   3   1    11168.14    11276.71    487.64 o 
  -3   3   1    16608.19    16912.94    218.23 o 
  -2   3   1      159.35      197.16     15.56 o 
  -1   3   1    14290.08    13864.03    155.62 o 
   0   3   1     2099.51     2182.33     43.61 o 
   1   3   1    11932.71    11639.80    185.15 o 
   2   3   1     3790.75     3806.66     30.68 o 
   3   3   1     1039.95     1016.05     30.73 o 
   4   3   1    14043.25    14515.23    171.52 o 
   5   3   1      508.62      480.79     22.84 o 
   6   3   1      718.23      727.99     29.63 o 
   7   3   1     1084.03     1087.16     37.74 o 
   8   3   1      542.23      533.30     30.40 o 
   9   3   1      521.56      552.76     33.10 o 
  10   3   1        2.88       -4.46     15.88 o 
  11   3   1      318.85      317.29     36.84 o 
 -11   4   1       51.29       58.38     26.51 o 
 -10   4   1      188.67      180.29     29.52 o 
  -9   4   1      181.29      188.69     22.36 o 
  -8   4   1      212.75      217.60     22.34 o 
  -7   4   1     3204.53     3295.62    114.31 o 
  -6   4   1       20.45       15.85     11.38 o 
  -5   4   1     3398.40     3347.27    107.48 o 
  -4   4   1     5570.78     5570.07    129.00 o 
  -3   4   1     5536.78     5286.43     71.56 o 
  -2   4   1     2770.94     2860.79     53.20 o 
  -1   4   1      711.92      764.79     18.48 o 
   0   4   1    41453.05    38704.98   1144.81 o 
   1   4   1     4718.01     4864.83     54.56 o 
   2   4   1     5739.59     5903.99     42.68 o 
   3   4   1     8193.88     8301.69     58.75 o 
   4   4   1     1197.62     1140.75     30.08 o 
   5   4   1     4491.94     4419.01    322.23 o 
   6   4   1        3.16       10.60     10.95 o 
   7   4   1     3722.20     3737.91     66.59 o 
   8   4   1     1006.53     1033.39     40.38 o 
   9   4   1      200.55      199.29     23.28 o 
  10   4   1      377.35      341.76     29.81 o 
 -11   5   1      269.12      294.73     38.74 o 
 -10   5   1       57.18       68.53     19.70 o 
  -9   5   1      516.95      504.25     33.05 o 
  -8   5   1      535.88      506.99     31.54 o 
  -7   5   1      388.72      364.99     30.67 o 
  -6   5   1     1527.42     1520.44     42.12 o 
  -5   5   1      154.36      153.78     22.12 o 
  -4   5   1     6063.16     6058.01    313.80 o 
  -3   5   1     4291.28     4286.74    129.93 o 
  -2   5   1     4379.45     4424.05     66.42 o 
  -1   5   1     8638.61     9105.24    274.32 o 
   0   5   1      279.57      271.33     11.42 o 
   1   5   1     8360.08     8595.19     71.90 o 
   2   5   1      509.04      469.86     14.97 o 
   3   5   1    10497.92    10549.63     81.51 o 
   4   5   1     4596.32     4633.07     98.09 o 
   5   5   1     2528.99     2469.23     48.54 o 
   6   5   1     2450.65     2479.00     64.66 o 
   7   5   1       18.00       31.41     13.95 o 
   8   5   1     1538.29     1509.24     52.69 o 
   9   5   1      209.79      231.98     24.89 o 
  10   5   1      118.12      118.13     23.18 o 
 -10   6   1      267.17      279.00     28.86 o 
  -9   6   1       46.96       26.46     16.70 o 
  -8   6   1     1391.49     1380.30     47.80 o 
  -7   6   1      880.22      906.53     37.75 o 
  -6   6   1       71.80       49.11     14.00 o 
  -5   6   1     3187.07     3040.44     94.11 o 
  -4   6   1       38.24       24.54     15.44 o 
  -3   6   1     7696.32     7215.24    438.48 o 
  -2   6   1     1123.56     1037.38     37.25 o 
  -1   6   1     3057.73     2869.11     66.65 o 
   0   6   1     5371.01     5142.04     55.34 o 
   1   6   1      573.32      550.76     16.49 o 
   2   6   1     4790.21     4959.45     79.10 o 
   3   6   1      282.14      256.15     13.28 o 
   4   6   1     7839.19     7916.97     80.18 o 
   5   6   1      687.55      714.41     29.16 o 
   6   6   1      216.80      191.34     18.56 o 
   7   6   1     1031.68     1108.23     40.04 o 
   8   6   1        0.63       -2.17     12.89 o 
   9   6   1      455.33      470.30     32.47 o 
  10   6   1       39.58       70.26     20.70 o 
 -10   7   1       12.92       18.53     17.99 o 
  -9   7   1      178.61      180.36     25.01 o 
  -8   7   1      100.27       93.96     20.19 o 
  -7   7   1     1258.88     1311.11     44.97 o 
  -6   7   1      533.94      579.15     30.46 o 
  -5   7   1      876.29      828.03     43.09 o 
  -4   7   1     5962.24     5896.29     97.09 o 
  -3   7   1      124.15      127.26     20.48 o 
  -2   7   1     2710.27     2682.55     60.97 o 
  -1   7   1      627.05      583.37     48.08 o 
   0   7   1     9813.54    10331.10     89.56 o 
   1   7   1     4580.01     4601.43     57.51 o 
   2   7   1      631.71      619.33     19.68 o 
   3   7   1     6253.89     6457.18     56.04 o 
   4   7   1       20.62       20.62     10.54 o 
   5   7   1     2535.74     2539.19     51.72 o 
   6   7   1      298.57      297.44     22.92 o 
   7   7   1      858.83      833.21     36.63 o 
   8   7   1     1225.91     1295.58     62.97 o 
   9   7   1        1.57        2.47     15.47 o 
  -9   8   1       58.09       80.77     21.66 o 
  -8   8   1      842.66      889.09     49.41 o 
  -7   8   1       20.54       27.35     15.26 o 
  -6   8   1      832.49      803.72     35.66 o 
  -5   8   1      405.00      376.50     44.76 o 
  -4   8   1     2122.39     2065.06     63.02 o 
  -3   8   1     3231.47     3214.30    128.21 o 
  -2   8   1      145.54      106.49     19.22 o 
  -1   8   1     5944.67     6140.94    256.63 o 
   0   8   1     1063.10     1019.53     27.49 o 
   1   8   1     3993.61     4125.71     61.83 o 
   2   8   1     1694.20     1703.52     31.83 o 
   3   8   1     1224.43     1155.44     32.91 o 
   4   8   1     5805.11     6025.34    142.18 o 
   5   8   1        1.22       -3.30      9.99 o 
   6   8   1     1211.73     1245.33     41.65 o 
   7   8   1      400.78      384.88     28.56 o 
   8   8   1      447.82      480.95     32.78 o 
  -9   9   1       25.48       36.28     25.01 o 
  -8   9   1      431.20      415.72     41.31 o 
  -7   9   1      404.20      376.84     37.55 o 
  -6   9   1       32.69       25.74     19.91 o 
  -5   9   1     1361.54     1495.40     60.46 o 
  -4   9   1      554.32      566.71     39.40 o 
  -3   9   1     2052.99     1981.80    117.08 o 
  -2   9   1     1134.54     1105.21     92.52 o 
  -1   9   1      251.54      258.81     45.05 o 
   0   9   1     5013.51     5390.46    188.10 o 
   1   9   1      508.93      521.13     45.97 o 
   2   9   1     2136.16     2203.38    162.45 o 
   3   9   1     2100.02     1972.80     62.68 o 
   4   9   1     1000.62      921.14     44.90 o 
   5   9   1     1162.43     1221.99     53.12 o 
   6   9   1        0.60       -7.79     15.45 o 
   7   9   1      926.08      960.93     54.67 o 
   8   9   1      291.76      246.08     46.13 o 
  -8  10   1      111.39      170.66     47.18 o 
  -7  10   1      278.42      262.92     35.46 o 
  -6  10   1      639.07      615.43     53.22 o 
  -5  10   1       10.85       11.46     20.61 o 
  -4  10   1     2547.23     2502.90    130.44 o 
  -3  10   1      306.53      283.62     30.96 o 
  -2  10   1      795.26      776.11     62.99 o 
  -1  10   1     2038.25     2055.90    190.38 o 
   0  10   1      392.53      366.41     48.82 o 
   1  10   1     3877.34     4168.40    274.21 o 
   2  10   1      343.94      293.15     37.54 o 
   3  10   1     2542.22     2286.07     89.50 o 
   4  10   1     1255.97     1165.91     68.45 o 
   5  10   1      271.75      263.53     41.42 o 
   6  10   1      780.20      765.78     62.68 o 
   7  10   1       30.92       16.43     26.72 o 
  -7  11   1      276.70      303.53     38.49 o 
  -6  11   1      115.14      119.87     29.97 o 
  -5  11   1      606.19      633.77     46.89 o 
  -4  11   1      125.83      129.71     28.38 o 
  -3  11   1     1763.01     1717.97     64.65 o 
  -2  11   1      266.66      269.45     43.34 o 
  -1  11   1     1290.76     1266.62     66.27 o 
   0  11   1     2418.52     2307.67    234.95 o 
   1  11   1      189.51      193.13     34.31 o 
   2  11   1     1192.00     1137.98     67.60 o 
   3  11   1       22.40       11.44     23.00 o 
   4  11   1     1689.14     1544.45     83.39 o 
   5  11   1      327.87      313.73     46.67 o 
   6  11   1      154.02      176.39     41.31 o 
  -6  12   1      130.96      125.24     31.63 o 
  -5  12   1      175.00      205.66     34.60 o 
  -4  12   1     1068.12     1140.04     77.34 o 
  -3  12   1        1.90        6.45     20.78 o 
  -2  12   1      491.50      517.59     41.88 o 
  -1  12   1      150.34      135.04     48.67 o 
   0  12   1      840.69      962.65     50.16 o 
   1  12   1      632.62      601.00     57.01 o 
   2  12   1      171.07      152.53     36.54 o 
   3  12   1     1170.49     1127.74     75.36 o 
   4  12   1        0.61        3.14     26.04 o 
  -4  13   1      361.45      370.10     55.25 o 
  -3  13   1      399.71      392.73     41.72 o 
  -2  13   1       13.43       16.92     23.09 o 
  -1  13   1      700.94      842.90    138.22 o 
   0  13   1       67.05       65.87     34.07 o 
   1  13   1      651.52      627.42     62.29 o 
   2  13   1      308.38      297.16     48.22 o 
  -2 -14   2      187.32      196.88     41.04 o 
  -1 -14   2      533.11      467.60     54.26 o 
   0 -14   2       34.21       32.43     22.18 o 
   1 -14   2      941.51      977.92     55.33 o 
   2 -14   2       82.28       74.81     27.20 o 
   3 -14   2      444.27      402.93     41.28 o 
  -5 -13   2      525.37      506.31     59.67 o 
  -4 -13   2        2.93       25.23     28.18 o 
  -3 -13   2     1040.30     1049.80     73.86 o 
  -2 -13   2       70.86       70.06     30.85 o 
  -1 -13   2      891.91      858.43     65.70 o 
   0 -13   2     1740.51     1652.34    213.45 o 
   1 -13   2      212.32      240.99     30.95 o 
   2 -13   2     1017.03     1095.33     69.07 o 
   3 -13   2       24.72       21.51     21.23 o 
   4 -13   2     1194.94     1133.17    101.45 o 
   5 -13   2      380.03      408.15     41.86 o 
  -6 -12   2      160.19      151.99     38.53 o 
  -5 -12   2      439.99      379.93     48.48 o 
  -4 -12   2     1638.63     1600.13     85.03 o 
  -3 -12   2      128.55      139.61     33.60 o 
  -2 -12   2     2008.40     1845.95     86.53 o 
  -1 -12   2      354.39      339.64     30.35 o 
   0 -12   2     2110.74     2218.51    225.29 o 
   1 -12   2     1793.94     1700.83    205.63 o 
   2 -12   2      215.10      209.34     28.52 o 
   3 -12   2     1578.49     1537.97    192.69 o 
   4 -12   2      115.86       99.17     26.88 o 
   5 -12   2      600.07      649.32     48.49 o 
   6 -12   2      218.93      212.53     33.25 o 
   7 -12   2      168.16      220.03     35.01 o 
  -7 -11   2       23.82        5.40     25.77 o 
  -6 -11   2     1146.87     1138.07     75.81 o 
  -5 -11   2      165.22      198.40     37.55 o 
  -4 -11   2     2144.52     1940.64     86.62 o 
  -3 -11   2     2635.09     2458.07     93.54 o 
  -2 -11   2      406.07      370.56     29.35 o 
  -1 -11   2     3168.96     3336.07    260.98 o 
   0 -11   2      156.59      188.34     27.40 o 
   1 -11   2     2639.25     2582.40    180.41 o 
   2 -11   2      634.17      611.99     38.26 o 
   3 -11   2      496.42      516.40     53.06 o 
   4 -11   2     2439.82     2423.24     75.70 o 
   5 -11   2        7.16       -5.19     17.97 o 
   6 -11   2      609.96      617.72     45.08 o 
   7 -11   2      184.64      187.58     31.64 o 
   8 -11   2      227.11      279.99     53.91 o 
  -8 -10   2      305.76      291.58     46.49 o 
  -7 -10   2     1348.03     1313.13     81.08 o 
  -6 -10   2      135.67      115.71     32.25 o 
  -5 -10   2     1641.66     1682.81     80.99 o 
  -4 -10   2      526.13      504.49     46.64 o 
  -3 -10   2     2281.21     2202.37     84.41 o 
  -2 -10   2     1441.47     1477.57     91.70 o 
  -1 -10   2      427.60      368.27     82.26 o 
   0 -10   2     5274.77     5634.55    166.35 o 
   1 -10   2      116.56      117.54     19.74 o 
   2 -10   2     1070.05     1119.48     93.92 o 
   3 -10   2      849.92      883.43     44.71 o 
   4 -10   2      780.91      777.76     43.26 o 
   5 -10   2     1334.27     1311.43     67.65 o 
   6 -10   2       14.91       -2.95     19.66 o 
   7 -10   2      666.24      707.60     59.85 o 
   8 -10   2      127.82      136.17     29.74 o 
  -9  -9   2      259.64      289.72     46.61 o 
  -8  -9   2      346.55      328.86     45.97 o 
  -7  -9   2      741.56      665.01     56.48 o 
  -6  -9   2     1011.71      956.71     62.02 o 
  -5  -9   2        5.86        8.90     17.14 o 
  -4  -9   2     3605.19     3404.27    100.90 o 
  -3  -9   2     1047.73     1014.70     35.51 o 
  -2  -9   2      715.82      723.33     70.20 o 
  -1  -9   2     2270.03     2130.36     56.54 o 
   0  -9   2      751.74      713.81     34.93 o 
   1  -9   2     4672.68     4843.83    225.45 o 
   2  -9   2        6.80        1.89     12.70 o 
   3  -9   2     2894.63     2891.94    202.42 o 
   4  -9   2     2067.21     1945.51     61.72 o 
   5  -9   2      263.74      277.43     29.59 o 
   6  -9   2      557.36      514.62     38.21 o 
   7  -9   2        1.39        8.56     18.61 o 
   8  -9   2      897.33      857.63     50.98 o 
   9  -9   2       53.37       52.28     23.33 o 
  -9  -8   2        5.50       -7.64     22.79 o 
  -8  -8   2     1184.17     1185.52     52.23 o 
  -7  -8   2      600.15      577.48     36.85 o 
  -6  -8   2      208.13      238.54     23.76 o 
  -5  -8   2      870.44      899.43     36.48 o 
  -4  -8   2      116.06      121.14     15.28 o 
  -3  -8   2     4350.22     4569.25    108.10 o 
  -2  -8   2       22.34       22.23     10.59 o 
  -1  -8   2     4474.94     5036.90    107.64 o 
   0  -8   2     4720.88     4656.67    112.11 o 
   1  -8   2     2319.00     2264.12     54.60 o 
   2  -8   2     1871.54     1809.67     72.77 o 
   3  -8   2        7.01       15.66      9.20 o 
   4  -8   2     3642.68     3619.07     47.55 o 
   5  -8   2      517.96      528.78     28.04 o 
   6  -8   2      724.56      731.95     33.69 o 
   7  -8   2     1080.07     1077.95     60.72 o 
   8  -8   2        9.73       14.44     15.27 o 
   9  -8   2      389.17      396.90     38.54 o 
  10  -8   2        6.50       12.45     19.86 o 
 -10  -7   2       74.86       80.42     25.28 o 
  -9  -7   2      437.27      523.39     40.74 o 
  -8  -7   2        2.74        3.41     15.40 o 
  -7  -7   2     2155.33     2280.48     91.32 o 
  -6  -7   2       75.37       67.72     15.92 o 
  -5  -7   2     1353.40     1298.95     53.53 o 
  -4  -7   2     5171.91     5279.30     95.82 o 
  -3  -7   2     1190.64     1184.51     40.04 o 
  -2  -7   2     5023.25     5122.41    252.95 o 
  -1  -7   2       78.26      101.17      8.10 o 
   0  -7   2     8858.88     8867.49    161.37 o 
   1  -7   2     1440.20     1222.93     21.36 o 
   2  -7   2     1239.50     1168.79     26.27 o 
   3  -7   2     3335.74     3163.90     51.25 o 
   4  -7   2      160.56      165.31     12.82 o 
   5  -7   2     3221.28     3166.95     57.11 o 
   6  -7   2      208.21      193.26     19.73 o 
   7  -7   2      868.25      896.19     37.76 o 
   8  -7   2     1005.59     1033.48     47.96 o 
   9  -7   2        3.68       11.58     16.13 o 
  10  -7   2      226.14      236.56     27.19 o 
 -10  -6   2      186.91      207.26     30.83 o 
  -9  -6   2      231.25      224.99     51.14 o 
  -8  -6   2     1992.70     1987.38     82.15 o 
  -7  -6   2       73.98       81.91     18.91 o 
  -6  -6   2     1821.64     1835.69     53.03 o 
  -5  -6   2      685.26      700.87     45.53 o 
  -4  -6   2     4781.27     4645.95     55.44 o 
  -3  -6   2     7463.91     7515.48    159.43 o 
  -2  -6   2      536.50      532.64     16.23 o 
  -1  -6   2     7856.12     7914.91    121.95 o 
   0  -6   2      484.95      475.55     22.59 o 
   1  -6   2     6420.48     6057.47     91.64 o 
   2  -6   2     1861.94     1868.56     35.21 o 
   3  -6   2     2636.83     2508.40     34.02 o 
   4  -6   2    10448.28    10730.93    239.08 o 
   5  -6   2       11.99       16.62      8.95 o 
   6  -6   2      833.08      851.69     34.10 o 
   7  -6   2      680.45      686.54     33.09 o 
   8  -6   2      692.01      679.74     34.76 o 
   9  -6   2      353.67      320.84     33.01 o 
  10  -6   2        3.94       18.39     20.07 o 
 -11  -5   2        0.18       -7.86     18.99 o 
 -10  -5   2      440.16      478.42     40.17 o 
  -9  -5   2      247.75      258.82     29.88 o 
  -8  -5   2     1270.85     1293.64     85.20 o 
  -7  -5   2     2719.20     2716.99    173.80 o 
  -6  -5   2      418.71      405.36     29.37 o 
  -5  -5   2     3349.58     3463.96     69.32 o 
  -4  -5   2     2112.36     2181.82     31.20 o 
  -3  -5   2     7486.12     7490.51     69.24 o 
  -2  -5   2     5215.59     5404.84     66.94 o 
  -1  -5   2     1921.27     1984.29     22.15 o 
   0  -5   2    25770.03    25541.90    579.50 o 
   1  -5   2       28.13       42.55      6.71 o 
   2  -5   2     6328.74     6210.61     71.31 o 
   3  -5   2     3114.11     3101.95     65.36 o 
   4  -5   2     3269.51     3225.98     64.42 o 
   5  -5   2     4206.63     4223.33     48.65 o 
   6  -5   2      272.79      264.41     20.84 o 
   7  -5   2     2336.16     2274.81     58.08 o 
   8  -5   2      340.08      407.82     28.16 o 
   9  -5   2      401.15      451.93     30.32 o 
  10  -5   2      131.62      100.95     26.17 o 
  11  -5   2       39.39       21.19     23.08 o 
 -11  -4   2      593.89      573.38     46.21 o 
 -10  -4   2        8.27        5.82     17.38 o 
  -9  -4   2      589.39      581.78     66.65 o 
  -8  -4   2      426.23      424.36     33.65 o 
  -7  -4   2     2414.88     2367.32    140.73 o 
  -6  -4   2     2271.73     2209.12     55.94 o 
  -5  -4   2       99.10       88.70      8.93 o 
  -4  -4   2    10615.07    10738.87     66.02 o 
  -3  -4   2     2827.07     2903.64     32.30 o 
  -2  -4   2     3115.30     3208.68     35.98 o 
  -1  -4   2     5681.54     6055.11     39.49 o 
   0  -4   2    10700.55    10889.99    345.45 o 
   1  -4   2    11926.03    11772.40    164.38 o 
   2  -4   2      474.16      500.86     13.15 o 
   3  -4   2     4256.17     4204.54    100.55 o 
   4  -4   2     3050.08     3018.61     43.66 o 
   5  -4   2     1151.39     1131.07     25.74 o 
   6  -4   2      646.72      619.72     22.46 o 
   7  -4   2      362.61      350.36     24.43 o 
   8  -4   2     1350.08     1406.35     64.23 o 
   9  -4   2       75.38       85.43     22.81 o 
  10  -4   2      190.41      207.56     30.38 o 
  11  -4   2      127.81      110.36     28.50 o 
 -11  -3   2      133.52      149.44     30.98 o 
 -10  -3   2      493.28      443.76     38.60 o 
  -9  -3   2       48.34       20.45     17.18 o 
  -8  -3   2     3217.67     3219.57     77.48 o 
  -7  -3   2      958.27      931.33     41.81 o 
  -6  -3   2      467.89      477.74     18.34 o 
  -5  -3   2     4463.14     4649.35    142.10 o 
  -4  -3   2     3036.18     3144.04     35.42 o 
  -3  -3   2    17540.00    18009.16    281.05 o 
  -2  -3   2      234.27      236.22      9.65 o 
  -1  -3   2     7942.75     7893.06     98.21 o 
   0  -3   2    27422.24    27309.26    456.48 o 
   1  -3   2      100.28      110.04      7.17 o 
   2  -3   2      652.20      576.66     15.11 o 
   3  -3   2      248.05      274.83     11.76 o 
   4  -3   2    10766.30    10695.37     65.71 o 
   5  -3   2       93.19       81.60     10.07 o 
   6  -3   2      492.57      465.20     22.83 o 
   7  -3   2     1564.97     1524.90     34.30 o 
   8  -3   2       90.08       78.70     15.70 o 
   9  -3   2      299.57      307.99     32.23 o 
  10  -3   2        2.91       10.44     18.59 o 
  11  -3   2      184.57      186.37     31.54 o 
 -11  -2   2      213.95      239.84     34.65 o 
 -10  -2   2      289.37      266.75     32.03 o 
  -9  -2   2      931.45      813.47     45.27 o 
  -8  -2   2       91.78       81.40     20.51 o 
  -7  -2   2     4751.96     4753.80    107.08 o 
  -6  -2   2       30.63       34.97      8.69 o 
  -5  -2   2     3405.85     3653.27    104.96 o 
  -4  -2   2    19068.74    20338.62    745.69 o 
  -3  -2   2     4338.00     4354.14     37.70 o 
  -2  -2   2     4454.13     4386.91     90.88 o 
  -1  -2   2      121.52      116.27      7.63 o 
   0  -2   2     5692.77     5959.35     79.69 o 
   1  -2   2     5698.03     5831.41     43.88 o 
   2  -2   2     9732.55    10110.65     48.89 o 
   3  -2   2    10943.35    10852.95     91.53 o 
   4  -2   2       77.84       86.93      8.80 o 
   5  -2   2     3622.55     3594.64     42.37 o 
   6  -2   2       78.45       85.05     10.79 o 
   7  -2   2      832.71      841.56     26.71 o 
   8  -2   2     1051.13     1079.97     48.68 o 
   9  -2   2       47.75       46.86     19.21 o 
  10  -2   2      116.67      109.58     26.56 o 
  11  -2   2       16.95       27.55     21.24 o 
 -11  -1   2      731.82      716.53     48.59 o 
 -10  -1   2      277.63      254.63     31.89 o 
  -9  -1   2      405.09      411.10     35.18 o 
  -8  -1   2     2658.73     2636.12     70.49 o 
  -7  -1   2      252.63      256.69     19.99 o 
  -6  -1   2     3878.87     3880.29     53.38 o 
  -5  -1   2     1040.08     1088.36     26.98 o 
  -4  -1   2     5248.05     5317.10    157.94 o 
  -3  -1   2    22081.13    22899.77   1223.56 o 
  -2  -1   2      837.28      786.42     17.70 o 
  -1  -1   2    28831.78    27906.44    782.93 o 
   0  -1   2      137.73      174.52      8.83 o 
   1  -1   2    17066.37    16760.32     57.57 o 
   2  -1   2    26137.64    25390.38    176.58 o 
   3  -1   2     2359.05     2328.97     26.61 o 
   4  -1   2    19366.36    19500.04     86.15 o 
   5  -1   2        9.60       10.27      7.00 o 
   6  -1   2     2269.86     2232.74     35.94 o 
   7  -1   2      497.10      490.61     26.43 o 
   8  -1   2     1097.23     1068.07     38.45 o 
   9  -1   2      871.49      785.59     44.63 o 
  10  -1   2        3.13       -9.20     16.89 o 
  11  -1   2      546.17      539.97     46.57 o 
 -11   0   2        8.70        2.19     23.31 o 
 -10   0   2      467.80      502.98     40.91 o 
  -9   0   2      218.39      234.07     28.49 o 
  -8   0   2     1860.85     1871.89     50.48 o 
  -7   0   2     2985.45     2953.99     63.95 o 
  -6   0   2       36.96       41.88     11.19 o 
  -5   0   2     4428.62     4356.23     52.99 o 
  -4   0   2      574.86      566.28     23.47 o 
  -3   0   2    11113.91    11605.27    602.61 o 
  -2   0   2      705.75      666.59     33.56 o 
  -1   0   2     4794.82     4989.24     80.61 o 
   0   0   2    27217.20    26099.34    595.20 o 
   1   0   2      389.28      382.15      7.78 o 
   2   0   2      643.00      638.82     11.72 o 
   3   0   2     2583.65     2456.61     34.12 o 
   4   0   2    14973.85    15399.25    126.59 o 
   5   0   2     4033.29     4021.11     40.57 o 
   6   0   2      430.36      435.29     17.61 o 
   7   0   2     3467.06     3617.20    100.13 o 
   8   0   2      374.75      386.73     26.38 o 
   9   0   2      627.43      634.61     86.25 o 
  10   0   2      231.73      236.65     31.38 o 
  11   0   2      107.84       97.89     28.41 o 
 -11   1   2      651.81      582.48     49.94 o 
 -10   1   2        2.48      -10.60     17.31 o 
  -9   1   2      646.14      663.27     42.81 o 
  -8   1   2      980.08      878.99     63.56 o 
  -7   1   2     2303.74     2302.85     49.47 o 
  -6   1   2     1875.67     1827.23     40.29 o 
  -5   1   2      485.95      494.30     26.66 o 
  -4   1   2    21458.21    21649.61    133.25 o 
  -3   1   2       90.82      110.71     11.45 o 
  -2   1   2      538.70      508.29     12.66 o 
  -1   1   2     1408.06     1361.34     32.78 o 
   0   1   2     2041.23     1976.61     44.22 o 
   1   1   2    17693.92    18010.31    451.66 o 
   2   1   2     1422.74     1468.31     26.11 o 
   3   1   2     7270.34     7549.82    107.52 o 
   4   1   2     3226.35     3134.96     44.44 o 
   5   1   2     1606.92     1602.13     36.27 o 
   6   1   2      905.04      884.28     31.28 o 
   7   1   2      451.05      426.37     25.81 o 
   8   1   2     2462.29     2570.45    100.88 o 
   9   1   2       12.65        5.92     13.64 o 
  10   1   2      167.50      182.29     29.41 o 
  11   1   2       81.81       76.56     25.82 o 
 -11   2   2      121.16      144.78     30.07 o 
 -10   2   2      370.11      370.14     36.73 o 
  -9   2   2       17.26       14.74     13.37 o 
  -8   2   2     2376.90     2236.35     64.20 o 
  -7   2   2      951.94      934.09     34.52 o 
  -6   2   2     2470.03     2452.45     62.71 o 
  -5   2   2     3685.03     3737.36     65.21 o 
  -4   2   2     2517.56     2569.71     49.98 o 
  -3   2   2    12145.41    12672.50     97.54 o 
  -2   2   2       47.81       48.76      5.48 o 
  -1   2   2     9353.42     9586.10    105.03 o 
   0   2   2    13236.96    13038.21    194.16 o 
   1   2   2     3626.93     3628.53     45.20 o 
   2   2   2     6178.38     6261.81     39.38 o 
   3   2   2     1033.55     1031.73     23.91 o 
   4   2   2    12086.84    12233.57    103.37 o 
   5   2   2      520.15      491.80     22.93 o 
   6   2   2     1543.63     1519.29     39.90 o 
   7   2   2     1922.33     1908.98     48.29 o 
   8   2   2      177.74      170.88     20.18 o 
   9   2   2      273.11      302.63     25.87 o 
  10   2   2        1.01       -6.37     16.13 o 
  11   2   2      256.59      254.99     34.78 o 
 -11   3   2      109.55      104.13     29.35 o 
 -10   3   2      160.84      148.24     27.96 o 
  -9   3   2      659.40      641.58     34.23 o 
  -8   3   2      274.65      279.17     27.82 o 
  -7   3   2     3164.39     3012.22    120.90 o 
  -6   3   2      698.22      665.13     48.32 o 
  -5   3   2     3458.81     3452.72     66.64 o 
  -4   3   2    10438.72    10614.30    198.34 o 
  -3   3   2     6614.74     6847.51     77.51 o 
  -2   3   2     7379.42     7666.39     62.60 o 
  -1   3   2       31.73       31.41      4.91 o 
   0   3   2    21293.03    21317.44    277.69 o 
   1   3   2     7335.29     7417.79     55.62 o 
   2   3   2     3011.90     3094.01     32.35 o 
   3   3   2    12789.00    12897.41     84.60 o 
   4   3   2      757.16      716.01     25.04 o 
   5   3   2     3104.07     3121.13     79.66 o 
   6   3   2      141.89      143.43     16.65 o 
   7   3   2      735.69      742.06     35.31 o 
   8   3   2      804.98      825.90     37.29 o 
   9   3   2      160.45      172.90     22.73 o 
  10   3   2      318.56      338.23     32.72 o 
 -11   4   2      510.77      519.93     45.93 o 
 -10   4   2       29.10       37.17     16.87 o 
  -9   4   2      306.04      328.76     27.36 o 
  -8   4   2     1421.68     1390.96     45.45 o 
  -7   4   2      618.26      622.59     31.64 o 
  -6   4   2     3158.80     3200.09     72.30 o 
  -5   4   2      116.63      112.36     18.39 o 
  -4   4   2    20060.59    20399.73    153.64 o 
  -3   4   2     8308.33     8268.65    165.98 o 
  -2   4   2     4485.26     4544.41     44.60 o 
  -1   4   2    12095.48    12524.91    231.16 o 
   0   4   2      288.04      302.81     11.78 o 
   1   4   2    14914.85    15447.04    173.16 o 
   2   4   2     4663.63     5041.95     45.78 o 
   3   4   2     4226.48     4308.70     82.04 o 
   4   4   2     7685.69     7704.55     75.32 o 
   5   4   2       22.49       34.03     11.09 o 
   6   4   2     1105.92     1114.12     36.01 o 
   7   4   2      357.77      371.10     29.67 o 
   8   4   2     1542.09     1497.96     71.17 o 
   9   4   2      549.47      534.87     34.17 o 
  10   4   2       24.95       39.58     17.67 o 
 -11   5   2        8.73       16.98     23.34 o 
 -10   5   2      296.90      333.54     30.22 o 
  -9   5   2       29.95       20.73     16.01 o 
  -8   5   2     1429.03     1340.26     46.53 o 
  -7   5   2     3043.54     3020.50     81.07 o 
  -6   5   2      597.89      554.40     36.56 o 
  -5   5   2     5939.48     5859.84    308.66 o 
  -4   5   2       57.99       55.35     16.02 o 
  -3   5   2     6200.95     5859.47    108.26 o 
  -2   5   2     3115.73     3013.80     56.26 o 
  -1   5   2     3202.40     3210.47     64.32 o 
   0   5   2    15925.33    16054.40    243.26 o 
   1   5   2        1.38        2.52      5.25 o 
   2   5   2     2061.93     1985.09     30.57 o 
   3   5   2     1927.42     1939.95     43.90 o 
   4   5   2     3170.60     3328.43     83.56 o 
   5   5   2     2280.43     2301.60     86.57 o 
   6   5   2       33.23       31.52     12.88 o 
   7   5   2     2016.29     2058.83     52.61 o 
   8   5   2      169.88      174.76     21.89 o 
   9   5   2      140.37      146.03     22.51 o 
  10   5   2       27.25       39.98     19.12 o 
 -10   6   2        7.15       17.02     18.01 o 
  -9   6   2      535.30      571.87     36.41 o 
  -8   6   2      124.96       84.41     19.44 o 
  -7   6   2     1610.26     1620.21     82.83 o 
  -6   6   2     1027.14     1007.28     46.57 o 
  -5   6   2      637.88      610.48     38.92 o 
  -4   6   2     7616.17     7257.18    504.93 o 
  -3   6   2       15.53        4.11     12.93 o 
  -2   6   2     3194.95     3011.98    125.75 o 
  -1   6   2     3375.74     3402.76     40.09 o 
   0   6   2     5757.04     5888.26     86.21 o 
   1   6   2     6669.10     6634.92     85.03 o 
   2   6   2      181.05      175.60     11.64 o 
   3   6   2     5099.50     5234.45     49.47 o 
   4   6   2     1008.44     1077.88     32.57 o 
   5   6   2     1703.09     1747.55     43.11 o 
   6   6   2      711.60      757.04     32.55 o 
   7   6   2      181.23      160.12     20.05 o 
   8   6   2      925.76      963.89     52.33 o 
   9   6   2        1.77        3.55     15.05 o 
 -10   7   2      104.18      100.63     23.19 o 
  -9   7   2        3.32       -3.25     16.11 o 
  -8   7   2      773.62      857.26     40.62 o 
  -7   7   2      471.26      423.81     29.54 o 
  -6   7   2      212.34      228.62     28.48 o 
  -5   7   2     1305.72     1325.93    124.64 o 
  -4   7   2      937.59      892.13     44.26 o 
  -3   7   2     4559.56     4505.90    106.13 o 
  -2   7   2        0.19        8.64     12.77 o 
  -1   7   2     3420.84     3486.51     74.25 o 
   0   7   2     3078.50     3133.33     45.22 o 
   1   7   2     3513.44     3592.16     49.69 o 
   2   7   2     2876.54     2902.73     52.55 o 
   3   7   2     1296.78     1298.06     34.51 o 
   4   7   2     4873.75     4896.55     67.94 o 
   5   7   2      159.28      184.48     18.29 o 
   6   7   2      718.32      745.83     33.23 o 
   7   7   2      945.81      966.29     39.60 o 
   8   7   2      347.39      370.75     29.64 o 
   9   7   2      447.42      501.00     35.30 o 
  -9   8   2      231.50      252.15     29.12 o 
  -8   8   2       10.75        7.18     17.03 o 
  -7   8   2     1108.62     1127.57     44.38 o 
  -6   8   2      232.89      203.18     28.35 o 
  -5   8   2     1496.72     1547.91     58.03 o 
  -4   8   2     1716.46     1637.86     63.04 o 
  -3   8   2      794.42      808.80     42.01 o 
  -2   8   2     2340.73     2349.35     62.92 o 
  -1   8   2       18.07       34.12     16.66 o 
   0   8   2     7792.78     8143.39     67.90 o 
   1   8   2      645.60      625.07     21.44 o 
   2   8   2     2068.84     2150.60     48.57 o 
   3   8   2     2139.52     2148.60     45.15 o 
   4   8   2      625.15      620.32     30.80 o 
   5   8   2     1374.08     1365.93     41.48 o 
   6   8   2       28.29       35.39     14.55 o 
   7   8   2     1263.46     1364.13     47.73 o 
   8   8   2      479.52      555.52     36.15 o 
  -8   9   2      333.29      265.41     53.40 o 
  -7   9   2      384.11      346.71     50.26 o 
  -6   9   2      928.16      887.61     51.20 o 
  -5   9   2        1.58        4.23     19.35 o 
  -4   9   2     3136.20     3164.00     82.11 o 
  -3   9   2      811.95      774.49     42.05 o 
  -2   9   2      933.04      900.36     43.67 o 
  -1   9   2     2685.13     2750.79    117.08 o 
   0   9   2      575.37      560.03     35.41 o 
   1   9   2     3679.94     3929.16    424.89 o 
   2   9   2       74.08       64.48     20.38 o 
   3   9   2     1951.42     1991.46     61.97 o 
   4   9   2     1840.43     1897.58     70.71 o 
   5   9   2      292.82      303.20     31.72 o 
   6   9   2      926.77      980.46    124.59 o 
   7   9   2       33.40       28.91     22.99 o 
  -8  10   2      585.60      597.66     49.82 o 
  -7  10   2      521.38      536.85     47.24 o 
  -6  10   2       98.56      113.74     28.79 o 
  -5  10   2      953.21      997.92     88.46 o 
  -4  10   2        2.28       -7.99     17.32 o 
  -3  10   2     2361.26     2354.52    179.85 o 
  -2  10   2      441.99      428.81     52.41 o 
  -1  10   2     1553.10     1622.15    188.47 o 
   0  10   2     4086.93     4101.87    167.99 o 
   1  10   2       62.97       65.90     18.43 o 
   2  10   2     2068.64     2102.31     85.60 o 
   3  10   2      258.44      252.26     36.60 o 
   4  10   2     1485.88     1534.34     60.73 o 
   5  10   2      723.10      680.67     45.32 o 
   6  10   2       34.00       25.83     21.96 o 
  -7  11   2      278.98      308.11     54.39 o 
  -6  11   2      119.93      148.62     32.30 o 
  -5  11   2      356.36      377.02     38.95 o 
  -4  11   2     1388.97     1400.48     62.93 o 
  -3  11   2        0.53       -2.42     17.44 o 
  -2  11   2     1026.74     1025.66    124.88 o 
  -1  11   2      792.44      788.40    103.34 o 
   0  11   2     1472.32     1536.06     97.53 o 
   1  11   2     1498.45     1376.35     75.81 o 
   2  11   2      111.46       82.37     30.65 o 
   3  11   2     1380.19     1359.32     77.67 o 
   4  11   2       90.33       75.09     31.57 o 
   5  11   2      422.46      412.76     52.15 o 
  -5  12   2      226.97      208.62     36.00 o 
  -4  12   2      185.25      184.33     33.40 o 
  -3  12   2      943.26      901.46     70.89 o 
  -2  12   2       31.87       33.56     23.18 o 
  -1  12   2     1276.34     1400.35     88.29 o 
   0  12   2      459.51      441.97     52.69 o 
   1  12   2      708.02      700.25     62.15 o 
   2  12   2      524.15      506.17     56.34 o 
   3  12   2       61.30       42.32     31.27 o 
   4  12   2      993.13      974.80     74.48 o 
  -2  13   2      572.25      606.19     47.55 o 
  -1  13   2        7.42        2.04     23.15 o 
   0  13   2     1078.51      969.34     72.53 o 
   1  13   2      102.81      109.53     38.13 o 
  -3 -14   3      913.65      934.94     71.59 o 
  -2 -14   3      283.80      310.61     47.45 o 
  -1 -14   3      291.93      221.91     40.89 o 
   0 -14   3     1176.11     1263.63    129.54 o 
   1 -14   3       16.06       10.22     20.44 o 
   2 -14   3      661.52      640.23     47.60 o 
   3 -14   3      114.50      108.58     31.65 o 
   4 -14   3      503.48      561.82     47.32 o 
  -5 -13   3       98.04       80.46     35.05 o 
  -4 -13   3     1257.16     1123.39     74.92 o 
  -3 -13   3        9.06       15.19     23.80 o 
  -2 -13   3      748.01      659.38     56.17 o 
  -1 -13   3      330.16      375.34     41.99 o 
   0 -13   3      922.07     1018.99     68.67 o 
   1 -13   3     1768.57     1674.07    191.67 o 
   2 -13   3       27.79        0.40     18.43 o 
   3 -13   3     1320.53     1345.18     90.72 o 
   4 -13   3      278.85      257.63     54.44 o 
   5 -13   3      437.98      449.35     43.52 o 
   6 -13   3      220.26      219.30     35.45 o 
  -6 -12   3      805.17      811.75     68.58 o 
  -5 -12   3      468.59      406.06     47.62 o 
  -4 -12   3      400.94      385.69     44.68 o 
  -3 -12   3     2404.76     2142.08     91.63 o 
  -2 -12   3        0.66        2.20     20.16 o 
  -1 -12   3     2633.89     2616.48    247.32 o 
   0 -12   3     1389.07     1577.10    125.50 o 
   1 -12   3     1322.67     1293.45     88.91 o 
   2 -12   3     1455.10     1385.87    160.08 o 
   3 -12   3       85.58       77.78     23.04 o 
   4 -12   3     2242.91     2261.84    172.63 o 
   5 -12   3       98.78       90.34     26.11 o 
   6 -12   3      391.77      372.28     39.36 o 
   7 -12   3      256.30      261.21     36.49 o 
  -7 -11   3     1485.38     1482.87     88.00 o 
  -6 -11   3       16.48        6.79     21.23 o 
  -5 -11   3     1162.19     1104.64     69.82 o 
  -4 -11   3     1132.14     1125.30     67.16 o 
  -3 -11   3     1978.20     1911.07     82.72 o 
  -2 -11   3     2694.62     2573.44    175.88 o 
  -1 -11   3       59.80       55.02     17.41 o 
   0 -11   3     6247.05     6160.87    400.49 o 
   1 -11   3      721.61      747.33     83.90 o 
   2 -11   3     1485.81     1518.81    104.71 o 
   3 -11   3     1277.99     1245.71     93.27 o 
   4 -11   3      440.54      447.98     37.67 o 
   5 -11   3     1511.09     1515.25     62.73 o 
   6 -11   3        1.85       -8.48     16.19 o 
   7 -11   3      581.65      633.90     46.79 o 
   8 -11   3      223.41      220.79     35.20 o 
  -8 -10   3      549.63      531.66     57.76 o 
  -7 -10   3      463.82      389.77     47.24 o 
  -6 -10   3      990.66      842.29     62.29 o 
  -5 -10   3        9.97        1.05     19.23 o 
  -4 -10   3     5720.13     5308.07    130.56 o 
  -3 -10   3     2486.13     2606.51    122.75 o 
  -2 -10   3     1084.75     1072.33     61.60 o 
  -1 -10   3     2558.78     2640.65    172.45 o 
   0 -10   3       25.93       17.14     13.55 o 
   1 -10   3     3813.82     3822.60    226.84 o 
   2 -10   3      168.64      201.68     24.65 o 
   3 -10   3     2102.56     2134.23     76.98 o 
   4 -10   3     2314.44     2131.24     90.35 o 
   5 -10   3       70.50       72.06     21.25 o 
   6 -10   3      700.24      699.06     45.04 o 
   7 -10   3        0.42       -4.80     16.60 o 
   8 -10   3      474.33      513.16     43.39 o 
   9 -10   3       86.48       80.08     26.82 o 
  -9  -9   3        4.87       -9.33     21.88 o 
  -8  -9   3      908.01      861.53     66.81 o 
  -7  -9   3      612.28      596.96     54.31 o 
  -6  -9   3      813.78      711.16     53.86 o 
  -5  -9   3     1663.10     1599.29     72.92 o 
  -4  -9   3       50.49       63.25     22.31 o 
  -3  -9   3     3025.29     3030.42    139.47 o 
  -2  -9   3       62.97       65.40     14.07 o 
  -1  -9   3     2368.10     2417.46    133.84 o 
   0  -9   3     4422.42     4405.40    160.04 o 
   1  -9   3      216.44      201.24     21.78 o 
   2  -9   3     2462.39     2455.38     61.84 o 
   3  -9   3      795.24      771.28     42.05 o 
   4  -9   3     2890.05     3008.90     95.45 o 
   5  -9   3     1018.74      980.43     46.95 o 
   6  -9   3      154.29      169.79     30.28 o 
   7  -9   3     1162.82     1160.27     55.28 o 
   8  -9   3        0.28       -0.25     16.59 o 
   9  -9   3      276.17      306.68     36.13 o 
  -9  -8   3      506.06      346.87     45.86 o 
  -8  -8   3       24.41       11.52     20.76 o 
  -7  -8   3     1887.14     1948.69    139.60 o 
  -6  -8   3      366.86      403.20     28.93 o 
  -5  -8   3      423.23      442.85     28.01 o 
  -4  -8   3     3672.29     3726.69     47.30 o 
  -3  -8   3      493.81      493.09     24.88 o 
  -2  -8   3     4225.03     4343.57    172.12 o 
  -1  -8   3      894.67      905.02     48.45 o 
   0  -8   3     5337.98     5494.35    119.52 o 
   1  -8   3     5509.28     5558.90    210.97 o 
   2  -8   3      398.09      365.98     27.08 o 
   3  -8   3     3590.73     3448.11     87.35 o 
   4  -8   3      318.14      289.81     16.91 o 
   5  -8   3     2969.30     2924.00     56.59 o 
   6  -8   3      255.39      274.31     22.77 o 
   7  -8   3      596.85      561.12     36.18 o 
   8  -8   3     1308.68     1283.54     57.06 o 
   9  -8   3       10.61        0.20     18.86 o 
  10  -8   3      148.87      160.40     29.79 o 
 -10  -7   3      243.82      248.34     34.14 o 
  -9  -7   3       85.46       95.42     23.99 o 
  -8  -7   3     1720.13     1836.57    123.37 o 
  -7  -7   3       24.43       16.41     14.98 o 
  -6  -7   3     1443.93     1521.35     68.05 o 
  -5  -7   3      665.37      633.18     31.44 o 
  -4  -7   3     3646.86     3802.61     46.10 o 
  -3  -7   3     9862.67    10146.57    136.27 o 
  -2  -7   3       47.45       45.47      6.67 o 
  -1  -7   3     6435.57     6559.28    221.26 o 
   0  -7   3     1545.65     1514.27     39.77 o 
   1  -7   3     5423.12     5439.88     75.27 o 
   2  -7   3     2318.37     2164.98     32.55 o 
   3  -7   3     1764.40     1728.62     29.58 o 
   4  -7   3     6561.83     6524.36    127.34 o 
   5  -7   3      381.69      357.97     19.33 o 
   6  -7   3     1438.62     1437.41     58.09 o 
   7  -7   3      447.24      422.36     28.66 o 
   8  -7   3      244.29      279.43     25.69 o 
   9  -7   3      301.59      324.87     28.45 o 
  10  -7   3        0.92        4.50     21.16 o 
 -10  -6   3      304.92      344.78     37.04 o 
  -9  -6   3      218.50      254.20     30.47 o 
  -8  -6   3      222.60      255.88     28.78 o 
  -7  -6   3     3118.00     3118.42    181.91 o 
  -6  -6   3       21.90       14.07     13.28 o 
  -5  -6   3     3804.01     3901.40     46.94 o 
  -4  -6   3     3259.05     3331.87     69.11 o 
  -3  -6   3     4558.78     4631.80     46.26 o 
  -2  -6   3     2563.16     2462.64     39.42 o 
  -1  -6   3      839.58      823.62     27.11 o 
   0  -6   3    20813.82    20887.61    718.56 o 
   1  -6   3      861.46      739.54     27.75 o 
   2  -6   3     1602.86     1597.34     34.13 o 
   3  -6   3     5476.76     5395.37    101.04 o 
   4  -6   3     1707.54     1621.21     47.38 o 
   5  -6   3     3386.99     3348.03     79.25 o 
   6  -6   3      182.73      177.59     18.93 o 
   7  -6   3     1847.75     1883.88     58.63 o 
   8  -6   3      864.42      890.21     38.34 o 
   9  -6   3       83.76       83.97     19.04 o 
  10  -6   3      166.82      175.92     31.21 o 
 -11  -5   3      557.37      549.11     45.85 o 
 -10  -5   3       11.93        6.95     19.20 o 
  -9  -5   3      581.91      571.30     40.97 o 
  -8  -5   3     1049.19     1058.81     48.13 o 
  -7  -5   3     1075.07     1153.75     46.70 o 
  -6  -5   3     2247.02     2215.55     95.05 o 
  -5  -5   3        0.68        5.57      7.18 o 
  -4  -5   3    14435.37    14814.92     96.53 o 
  -3  -5   3      609.92      542.51     16.63 o 
  -2  -5   3     3855.58     3833.79     37.38 o 
  -1  -5   3     2834.94     2797.57     27.02 o 
   0  -5   3      314.94      321.21     16.75 o 
   1  -5   3    14501.94    14463.73    190.37 o 
   2  -5   3      405.07      404.94     12.90 o 
   3  -5   3     6430.72     6538.47    109.97 o 
   4  -5   3     8815.39     8992.17    136.64 o 
   5  -5   3      845.08      818.89     44.55 o 
   6  -5   3     1322.26     1295.07     31.21 o 
   7  -5   3       37.68       41.60     14.58 o 
   8  -5   3     2062.21     2020.48     79.84 o 
   9  -5   3      171.27      183.10     27.61 o 
  10  -5   3      191.38      191.38     31.60 o 
  11  -5   3      214.79      242.74     44.55 o 
 -11  -4   3       77.52       75.49     25.67 o 
 -10  -4   3      491.75      544.56     41.30 o 
  -9  -4   3        4.86       -3.34     15.64 o 
  -8  -4   3     1891.15     1906.52     62.06 o 
  -7  -4   3     1142.14     1148.26     46.50 o 
  -6  -4   3      562.21      538.90     21.38 o 
  -5  -4   3     1720.62     1665.72    135.29 o 
  -4  -4   3       99.27      110.63      9.53 o 
  -3  -4   3    10496.89    10258.18     63.34 o 
  -2  -4   3      407.22      497.63     16.03 o 
  -1  -4   3     4161.06     4063.00     62.26 o 
   0  -4   3     6018.06     6052.46    194.15 o 
   1  -4   3      271.10      297.85      9.88 o 
   2  -4   3     7375.89     7494.51     46.76 o 
   3  -4   3       17.67       19.73      5.79 o 
   4  -4   3     3318.96     3229.57     52.59 o 
   5  -4   3     1299.12     1247.13     27.70 o 
   6  -4   3     1031.02     1012.33     27.61 o 
   7  -4   3     1788.72     1821.68     46.28 o 
   8  -4   3        5.80       10.73     12.97 o 
   9  -4   3      574.20      529.49     57.79 o 
  10  -4   3       65.52       48.42     22.64 o 
  11  -4   3      144.38      141.44     30.76 o 
 -11  -3   3      338.71      299.38     37.57 o 
 -10  -3   3      140.75      146.65     27.29 o 
  -9  -3   3      471.99      421.05     35.72 o 
  -8  -3   3        1.08        4.40     14.94 o 
  -7  -3   3     3760.97     3621.79     76.05 o 
  -6  -3   3      455.73      431.36     20.74 o 
  -5  -3   3     1825.98     1970.43     61.36 o 
  -4  -3   3    12177.80    12462.26    117.20 o 
  -3  -3   3      475.16      479.25     16.88 o 
  -2  -3   3     9596.41     9689.75     64.76 o 
  -1  -3   3      293.42      276.31     11.64 o 
   0  -3   3    27859.15    27733.42    592.15 o 
   1  -3   3     1947.20     2011.27     21.72 o 
   2  -3   3       44.08       48.46      5.46 o 
   3  -3   3     8619.75     8645.41     95.17 o 
   4  -3   3     1367.58     1416.59     26.17 o 
   5  -3   3     5546.78     5530.97     67.61 o 
   6  -3   3      353.78      326.55     18.67 o 
   7  -3   3     1174.76     1162.83     30.79 o 
   8  -3   3     1892.86     1961.39    121.58 o 
   9  -3   3        0.67       -7.88     16.57 o 
  10  -3   3      244.14      236.85     35.70 o 
  11  -3   3       11.16       13.54     22.27 o 
 -11  -2   3      559.74      593.52     47.53 o 
 -10  -2   3       81.82       76.58     22.58 o 
  -9  -2   3      274.92      259.78     29.37 o 
  -8  -2   3     3005.81     2992.18     75.26 o 
  -7  -2   3        7.72        6.42     10.38 o 
  -6  -2   3     3661.39     3910.86    103.19 o 
  -5  -2   3     1843.42     1964.90     58.07 o 
  -4  -2   3     9387.48    10041.07    406.16 o 
  -3  -2   3    14559.38    14625.30    195.68 o 
  -2  -2   3      420.09      452.62     14.46 o 
  -1  -2   3    15694.84    15729.20    187.83 o 
   0  -2   3     5468.12     5623.42     55.98 o 
   1  -2   3    21179.69    20399.49    235.92 o 
   2  -2   3      139.69      129.79      7.36 o 
   3  -2   3     1790.93     1835.44     25.14 o 
   4  -2   3    17851.13    18028.29     86.01 o 
   5  -2   3      183.28      196.38     13.11 o 
   6  -2   3      637.71      600.82     21.72 o 
   7  -2   3      693.58      712.26     25.40 o 
   8  -2   3      681.95      712.01     32.53 o 
   9  -2   3      423.83      450.53     36.65 o 
  10  -2   3       77.32       52.24     22.16 o 
  11  -2   3      333.38      373.62     40.31 o 
 -11  -1   3        7.69       -6.18     20.36 o 
 -10  -1   3      499.54      439.47     54.01 o 
  -9  -1   3      280.71      263.93     29.75 o 
  -8  -1   3      627.10      659.86     38.88 o 
  -7  -1   3     5243.46     5418.84     69.59 o 
  -6  -1   3        1.64        5.37      8.36 o 
  -5  -1   3     7191.98     7622.99    360.08 o 
  -4  -1   3     2291.29     2362.73    153.83 o 
  -3  -1   3     8187.04     8496.14    472.70 o 
  -2  -1   3     4625.26     4634.08    100.68 o 
  -1  -1   3      177.25      180.55      6.50 o 
   0  -1   3    34324.59    34489.36    240.53 o 
   1  -1   3     4721.22     4824.03     42.12 o 
   2  -1   3     7037.40     7113.61     63.93 o 
   3  -1   3     2426.64     2391.90     27.19 o 
   4  -1   3      202.20      166.29     10.86 o 
   5  -1   3     3823.51     3738.63     41.73 o 
   6  -1   3       13.91       20.58      9.51 o 
   7  -1   3     2800.76     2852.30     55.53 o 
   8  -1   3      530.18      516.46     30.20 o 
   9  -1   3      228.83      211.54     28.08 o 
  10  -1   3      198.02      217.30     31.02 o 
  11  -1   3        3.26       16.59     23.09 o 
 -11   0   3      906.00      884.33     53.03 o 
 -10   0   3       17.93       13.97     17.91 o 
  -9   0   3      857.55      821.21     99.72 o 
  -8   0   3     1271.22     1179.84     38.69 o 
  -7   0   3     1957.57     1975.29     45.18 o 
  -6   0   3     2995.54     3006.38    159.50 o 
  -5   0   3       11.30       41.13     20.82 o 
  -4   0   3    19609.68    20496.84   1033.09 o 
  -3   0   3     1713.45     1717.23     54.26 o 
  -2   0   3      338.21      363.11     24.08 o 
  -1   0   3     7427.84     7429.67     64.31 o 
   0   0   3     4623.29     4670.94     38.04 o 
   1   0   3    12496.87    12195.11    136.06 o 
   2   0   3      497.13      485.71     11.21 o 
   3   0   3     6539.06     6423.91     41.54 o 
   4   0   3     1965.46     1887.12     25.18 o 
   5   0   3      787.97      755.05     18.66 o 
   6   0   3      577.09      534.96     30.84 o 
   7   0   3       27.50       30.47     13.71 o 
   8   0   3     1619.48     1688.34     68.52 o 
   9   0   3      118.61      127.43     20.40 o 
  10   0   3       95.17      107.90     25.90 o 
  11   0   3      198.49      201.16     32.55 o 
 -11   1   3      155.54      147.18     30.07 o 
 -10   1   3      445.14      376.40     35.51 o 
  -9   1   3        0.09       -0.51     11.68 o 
  -8   1   3     2766.82     2753.64     64.35 o 
  -7   1   3     1405.55     1372.68     62.80 o 
  -6   1   3     1057.47     1038.11     38.93 o 
  -5   1   3     3876.13     3956.27     64.46 o 
  -4   1   3       29.70       14.97      9.34 o 
  -3   1   3    18763.86    19270.76    361.42 o 
  -2   1   3       41.63       48.72      5.93 o 
  -1   1   3     4713.07     4894.57     89.34 o 
   0   1   3    27900.82    27233.62    694.71 o 
   1   1   3      848.42      904.62     36.56 o 
   2   1   3     2898.73     2827.98     30.46 o 
   3   1   3       32.57       40.74      5.10 o 
   4   1   3     9072.83     9129.83     83.37 o 
   5   1   3      626.34      573.43     23.77 o 
   6   1   3      313.49      299.46     21.46 o 
   7   1   3     1937.61     1894.48     82.04 o 
   8   1   3       35.50       48.22     15.85 o 
   9   1   3      512.46      577.58     34.23 o 
  10   1   3       39.56       32.51     20.14 o 
  11   1   3      138.67      176.38     32.14 o 
 -11   2   3      173.90      171.17     45.75 o 
 -10   2   3       71.57       86.64     25.00 o 
  -9   2   3      351.98      345.85     26.57 o 
  -8   2   3       32.99       28.56     14.28 o 
  -7   2   3     2646.00     2568.77     53.21 o 
  -6   2   3      932.39      901.12     38.55 o 
  -5   2   3     1108.45     1132.11     39.36 o 
  -4   2   3     4387.06     4243.80     64.53 o 
  -3   2   3       45.11       41.40      8.48 o 
  -2   2   3     4289.30     4105.38     89.16 o 
  -1   2   3       94.07       98.77      6.50 o 
   0   2   3    11176.49    11540.23    275.36 o 
   1   2   3     3536.01     3479.05     59.75 o 
   2   2   3     4697.79     5266.67    130.96 o 
   3   2   3     8123.18     8386.40    185.87 o 
   4   2   3       21.22       34.54      9.89 o 
   5   2   3     3956.24     4086.12     58.72 o 
   6   2   3      829.79      823.32     40.32 o 
   7   2   3     1233.64     1245.70     40.77 o 
   8   2   3     1520.48     1494.28     46.56 o 
   9   2   3       39.79       18.83     15.31 o 
  10   2   3      219.30      235.54     26.54 o 
 -11   3   3      358.47      341.41     39.05 o 
 -10   3   3      232.63      231.48     31.10 o 
  -9   3   3       56.35       69.36     17.69 o 
  -8   3   3     2343.36     2266.58     54.91 o 
  -7   3   3       14.04       34.25     17.24 o 
  -6   3   3     1557.74     1469.76     48.72 o 
  -5   3   3      232.48      232.67     22.06 o 
  -4   3   3     7629.46     7735.26     91.73 o 
  -3   3   3     5394.67     5343.03     42.61 o 
  -2   3   3      133.54      139.92     13.36 o 
  -1   3   3    18923.98    19413.34    252.43 o 
   0   3   3       17.90       27.52      5.31 o 
   1   3   3    14658.46    15607.82    145.68 o 
   2   3   3     3316.32     3308.66     33.62 o 
   3   3   3     1736.08     1726.92     27.93 o 
   4   3   3    12144.31    11706.10    778.52 o 
   5   3   3       11.00        7.94      9.76 o 
   6   3   3     2010.65     2000.02     46.72 o 
   7   3   3      261.12      235.35     21.75 o 
   8   3   3     1234.28     1256.52     70.32 o 
   9   3   3      430.10      465.60     33.91 o 
  10   3   3       19.43       28.32     17.66 o 
 -11   4   3       16.18       17.28     24.76 o 
 -10   4   3      246.86      245.69     26.35 o 
  -9   4   3      168.71      175.34     22.58 o 
  -8   4   3     1029.35     1097.36     41.62 o 
  -7   4   3     3099.08     3079.39     99.57 o 
  -6   4   3      380.75      347.79     29.99 o 
  -5   4   3     3700.70     3806.40    184.04 o 
  -4   4   3     1677.34     1433.80    168.39 o 
  -3   4   3     6808.82     6694.51     83.51 o 
  -2   4   3     1851.04     1850.43     30.99 o 
  -1   4   3      450.08      444.89     14.68 o 
   0   4   3    25583.46    25755.33    415.81 o 
   1   4   3      186.42      206.31     11.56 o 
   2   4   3     2936.33     2957.93     34.76 o 
   3   4   3     1404.92     1283.73     23.55 o 
   4   4   3     2904.12     2741.94     88.45 o 
   5   4   3     2792.04     2815.50     65.07 o 
   6   4   3       98.92       93.77     15.36 o 
   7   4   3     1672.03     1717.30     48.47 o 
   8   4   3      299.91      311.60     26.17 o 
   9   4   3      161.80      191.42     24.20 o 
  10   4   3      117.38      117.46     23.36 o 
 -10   5   3        3.34        5.54     16.28 o 
  -9   5   3      779.40      763.85     39.56 o 
  -8   5   3      525.84      497.97     32.26 o 
  -7   5   3     1706.71     1599.75     58.83 o 
  -6   5   3     2776.58     2712.90    140.84 o 
  -5   5   3      603.79      591.17     35.58 o 
  -4   5   3     9884.45    10097.08    323.00 o 
  -3   5   3     1081.21      976.38     37.65 o 
  -2   5   3     3582.57     3501.01     62.17 o 
  -1   5   3     4980.58     5142.38     83.08 o 
   0   5   3     1148.52     1132.00     31.47 o 
   1   5   3     9375.23     9523.24    133.43 o 
   2   5   3       84.37       92.18      9.53 o 
   3   5   3     4244.06     4292.97     54.88 o 
   4   5   3     1313.04     1291.87     34.77 o 
   5   5   3      175.44      180.78     17.43 o 
   6   5   3      580.23      614.18     37.45 o 
   7   5   3       34.66       26.07     14.13 o 
   8   5   3      855.46      889.49     45.18 o 
   9   5   3        4.17       -4.92     14.73 o 
 -10   6   3      160.25      162.43     25.89 o 
  -9   6   3       17.13       18.33     17.08 o 
  -8   6   3     2007.76     2027.47     57.59 o 
  -7   6   3      225.14      266.18     31.41 o 
  -6   6   3     1516.84     1455.31     60.84 o 
  -5   6   3     2008.40     2008.03    126.94 o 
  -4   6   3     1083.37     1040.33     43.66 o 
  -3   6   3     5918.27     5868.47     90.73 o 
  -2   6   3      464.56      420.62     28.38 o 
  -1   6   3     5642.76     5806.77     53.27 o 
   0   6   3     4170.06     4234.59     46.06 o 
   1   6   3     1269.01     1307.48     39.94 o 
   2   6   3     2536.62     2632.10     38.09 o 
   3   6   3      109.09       89.55     12.87 o 
   4   6   3     3338.68     3424.79     56.91 o 
   5   6   3      557.82      555.07     27.64 o 
   6   6   3      364.68      349.62     24.51 o 
   7   6   3      921.39      919.49     38.50 o 
   8   6   3       42.84       38.79     16.68 o 
   9   6   3      187.63      176.00     24.72 o 
  -9   7   3      295.40      285.51     29.71 o 
  -8   7   3        2.67       -3.01     14.92 o 
  -7   7   3     1492.13     1419.42     61.12 o 
  -6   7   3      235.30      241.53     29.48 o 
  -5   7   3      230.77      233.34     58.99 o 
  -4   7   3     2696.00     2642.34     69.88 o 
  -3   7   3      107.67      100.08     20.74 o 
  -2   7   3     2111.52     2085.52     56.90 o 
  -1   7   3      539.86      520.92     20.21 o 
   0   7   3     4577.65     4526.35     61.73 o 
   1   7   3     2501.37     2522.74     62.62 o 
   2   7   3       33.37       46.68      9.68 o 
   3   7   3     3123.43     3234.42     54.15 o 
   4   7   3       18.65       13.02     10.73 o 
   5   7   3     1851.52     1789.96     46.51 o 
   6   7   3      227.44      196.45     21.09 o 
   7   7   3      417.06      426.38     36.05 o 
   8   7   3      448.15      471.48     33.17 o 
  -9   8   3       83.77      116.41     24.10 o 
  -8   8   3      684.26      724.01     46.67 o 
  -7   8   3       16.41       28.02     22.17 o 
  -6   8   3     1003.51      977.34     51.83 o 
  -5   8   3       80.41       79.25     22.76 o 
  -4   8   3     3483.10     3430.40    112.89 o 
  -3   8   3     3297.81     3194.18     76.71 o 
  -2   8   3      230.40      210.33     46.67 o 
  -1   8   3     4515.04     4643.46     90.35 o 
   0   8   3      156.19      128.96     12.92 o 
   1   8   3     3865.83     3845.59     65.66 o 
   2   8   3      663.66      692.39     26.80 o 
   3   8   3     1679.22     1606.66     40.71 o 
   4   8   3     3449.35     3513.52     62.25 o 
   5   8   3        9.32       16.34     12.85 o 
   6   8   3      884.62      966.57     39.15 o 
   7   8   3      106.36      100.67     20.17 o 
   8   8   3      585.08      600.05     37.60 o 
  -8   9   3      467.28      539.13     72.70 o 
  -7   9   3      883.77      760.86     50.34 o 
  -6   9   3       96.59      124.48     28.21 o 
  -5   9   3     1697.48     1584.84     63.35 o 
  -4   9   3      196.32      174.13     27.95 o 
  -3   9   3     1891.81     1863.71    127.14 o 
  -2   9   3      745.59      763.46    113.86 o 
  -1   9   3     1579.41     1587.47    125.37 o 
   0   9   3     4695.11     5183.76    205.05 o 
   1   9   3      242.20      245.33     21.10 o 
   2   9   3     2212.19     1995.57     60.41 o 
   3   9   3      549.01      565.91     37.26 o 
   4   9   3     1113.45     1119.82     82.72 o 
   5   9   3     1043.52     1081.32     93.45 o 
   6   9   3       68.38       73.30     25.68 o 
   7   9   3      894.23      940.01     56.06 o 
  -7  10   3      443.14      421.63     42.18 o 
  -6  10   3      396.07      417.84     42.30 o 
  -5  10   3       80.08      106.66     29.89 o 
  -4  10   3     1856.04     1879.55     70.20 o 
  -3  10   3       19.21        9.02     19.32 o 
  -2  10   3     1790.92     1794.75     99.01 o 
  -1  10   3      745.67      756.53     56.37 o 
   0  10   3     1578.95     1726.09    245.59 o 
   1  10   3     1676.13     1653.55     78.60 o 
   2  10   3        2.18       -9.95     14.54 o 
   3  10   3     1401.87     1432.17     57.67 o 
   4  10   3      318.07      330.75     32.94 o 
   5  10   3      625.06      637.79     45.25 o 
   6  10   3      371.34      412.13     40.89 o 
  -6  11   3      173.04      173.89     34.68 o 
  -5  11   3      235.61      253.65     36.04 o 
  -4  11   3      333.27      367.07     39.40 o 
  -3  11   3     1179.27     1219.55     59.08 o 
  -2  11   3        1.06        0.14     18.62 o 
  -1  11   3     1036.77     1085.57    100.57 o 
   0  11   3      460.13      500.54     39.74 o 
   1  11   3      467.45      471.95     52.18 o 
   2  11   3      585.15      645.06     59.09 o 
   3  11   3       42.68       56.36     30.42 o 
   4  11   3     1237.52     1160.68     76.78 o 
  -4  12   3      514.18      539.77     47.98 o 
  -3  12   3      106.61      115.93     30.51 o 
  -2  12   3      720.20      753.46     98.30 o 
  -1  12   3       31.83       43.87     23.85 o 
   0  12   3     1217.14     1089.26     73.32 o 
   1  12   3      398.34      432.75     53.55 o 
   2  12   3      163.76      143.09     39.02 o 
   0 -15   4     1065.51     1007.96     75.94 o 
  -4 -14   4     1125.99     1189.62     81.08 o 
  -3 -14   4      128.45      113.68     34.68 o 
  -2 -14   4      759.25      730.40     63.39 o 
  -1 -14   4      417.19      446.07     52.06 o 
   0 -14   4      621.41      687.93     82.48 o 
   1 -14   4     1134.72     1319.06    110.61 o 
   2 -14   4       10.37       11.74     20.72 o 
   3 -14   4      782.96      812.87     89.35 o 
   4 -14   4      276.99      268.86     37.27 o 
  -5 -13   4      490.46      486.53     54.88 o 
  -4 -13   4      150.32      146.90     35.13 o 
  -3 -13   4     2066.39     1989.89     93.89 o 
  -2 -13   4       18.67       16.45     23.25 o 
  -1 -13   4     1256.15     1362.07     70.82 o 
   0 -13   4     1156.59     1169.55     82.26 o 
   1 -13   4      539.14      490.99     80.01 o 
   2 -13   4      827.45      859.89     55.28 o 
   3 -13   4        2.13       13.68     18.92 o 
   4 -13   4     1162.70     1169.42    117.57 o 
   5 -13   4      262.69      286.21     54.65 o 
   6 -13   4      129.11      148.01     31.05 o 
  -6 -12   4      123.14       91.19     33.21 o 
  -5 -12   4      755.39      698.30     59.71 o 
  -4 -12   4     1910.85     1901.27     88.09 o 
  -3 -12   4      464.15      436.28     47.04 o 
  -2 -12   4     1814.47     1917.17    117.61 o 
  -1 -12   4        3.67       -9.46     14.12 o 
   0 -12   4     3997.70     4026.97    238.61 o 
   1 -12   4     1644.92     1660.47     72.35 o 
   2 -12   4      761.46      705.22     61.93 o 
   3 -12   4     1714.43     1748.70     89.90 o 
   4 -12   4        2.36       11.03     19.72 o 
   5 -12   4      903.55      856.35     51.10 o 
   6 -12   4       79.75       95.71     27.10 o 
   7 -12   4      424.58      439.42     43.26 o 
  -7 -11   4       26.08        6.42     22.48 o 
  -6 -11   4     1129.25     1151.59     73.68 o 
  -5 -11   4      183.36      160.05     33.34 o 
  -4 -11   4     2139.02     2006.20     86.49 o 
  -3 -11   4     2842.83     2647.41     94.38 o 
  -2 -11   4      672.33      623.31     54.33 o 
  -1 -11   4     4608.51     4710.99    375.26 o 
   0 -11   4      231.09      205.48     43.38 o 
   1 -11   4     3257.33     3308.49    201.06 o 
   2 -11   4      623.15      613.11     38.22 o 
   3 -11   4      930.97      932.75     34.98 o 
   4 -11   4     2321.59     2447.57     74.33 o 
   5 -11   4      128.87      161.68     27.47 o 
   6 -11   4      614.21      560.46     48.70 o 
   7 -11   4       40.13       36.17     22.43 o 
   8 -11   4      315.17      276.84     37.11 o 
  -8 -10   4      686.32      663.19     60.82 o 
  -7 -10   4     1115.22     1099.50     72.39 o 
  -6 -10   4      215.00      223.96     36.09 o 
  -5 -10   4     1850.26     1887.44     82.10 o 
  -4 -10   4      522.75      480.77     43.05 o 
  -3 -10   4     4351.48     4408.12    346.67 o 
  -2 -10   4     2007.68     2055.38    134.04 o 
  -1 -10   4      662.26      631.60     33.42 o 
   0 -10   4     5459.02     5623.40    204.12 o 
   1 -10   4        7.08        6.36     14.17 o 
   2 -10   4     2348.48     2332.87    103.31 o 
   3 -10   4      384.87      366.79     23.10 o 
   4 -10   4     1707.29     1778.53     75.09 o 
   5 -10   4     1532.90     1576.48     63.99 o 
   6 -10   4       81.94       77.04     22.64 o 
   7 -10   4      376.72      440.46     39.46 o 
   8 -10   4       33.13       44.19     23.58 o 
   9 -10   4       87.09       67.04     37.22 o 
  -9  -9   4      317.65      297.21     46.98 o 
  -8  -9   4      132.33       81.13     30.06 o 
  -7  -9   4     1157.67     1189.45     70.71 o 
  -6  -9   4      734.50      706.24     54.66 o 
  -5  -9   4      336.56      325.04     36.77 o 
  -4  -9   4     4728.55     4720.42     71.96 o 
  -3  -9   4       68.36       63.91     14.08 o 
  -2  -9   4     2117.11     1899.54     95.53 o 
  -1  -9   4      771.48      757.43     70.73 o 
   0  -9   4     4004.09     3909.92    265.79 o 
   1  -9   4     5349.40     5579.99    175.68 o 
   2  -9   4      113.70      114.18     18.90 o 
   3  -9   4     3597.77     3495.15     88.10 o 
   4  -9   4      608.09      576.14     27.49 o 
   5  -9   4      594.45      610.04     38.51 o 
   6  -9   4      295.33      306.07     31.85 o 
   7  -9   4      332.49      337.46     34.48 o 
   8  -9   4      737.72      818.61     48.86 o 
   9  -9   4       19.41       25.33     21.38 o 
  -9  -8   4       26.34       15.97     22.42 o 
  -8  -8   4     1687.86     1459.29     80.11 o 
  -7  -8   4      314.42      305.09     28.31 o 
  -6  -8   4     2060.31     2020.31     80.75 o 
  -5  -8   4     1908.03     1897.25    116.26 o 
  -4  -8   4     1489.60     1501.82     40.22 o 
  -3  -8   4     8189.99     8482.34    299.50 o 
  -2  -8   4        3.76        7.56      9.97 o 
  -1  -8   4     6770.32     6909.36    146.07 o 
   0  -8   4     6668.94     6832.91    128.89 o 
   1  -8   4     3681.92     3647.27    118.47 o 
   2  -8   4     2695.22     2626.43    120.56 o 
   3  -8   4       32.65       32.38     10.95 o 
   4  -8   4     6808.21     6837.39    148.69 o 
   5  -8   4      204.15      177.52     15.30 o 
   6  -8   4     1006.57      960.67     56.56 o 
   7  -8   4      947.33      933.75     38.94 o 
   8  -8   4      192.10      133.35     26.59 o 
   9  -8   4      405.13      394.05     39.25 o 
  10  -8   4        0.87       -3.13     27.24 o 
 -10  -7   4      307.45      329.69     36.83 o 
  -9  -7   4      255.12      297.81     32.72 o 
  -8  -7   4      344.62      326.36     31.11 o 
  -7  -7   4     3585.15     3739.64    217.00 o 
  -6  -7   4       43.00       66.20     22.97 o 
  -5  -7   4     2416.38     2542.18     96.69 o 
  -4  -7   4     3933.25     4047.29     48.81 o 
  -3  -7   4     3690.67     3783.74     71.54 o 
  -2  -7   4     4993.76     5091.06     76.26 o 
  -1  -7   4        0.04       15.37      8.86 o 
   0  -7   4    13861.16    13790.33    284.98 o 
   1  -7   4     5346.72     5430.96    194.55 o 
   2  -7   4     3349.06     3345.29     33.63 o 
   3  -7   4     4461.94     4436.47    122.21 o 
   4  -7   4      235.93      256.04     15.89 o 
   5  -7   4     4977.24     5071.39     74.91 o 
   6  -7   4       14.87       13.45     12.69 o 
   7  -7   4     1319.27     1318.55     62.11 o 
   8  -7   4      710.27      696.17     36.28 o 
   9  -7   4       66.23       62.14     18.65 o 
  10  -7   4      103.97      107.16     28.52 o 
 -10  -6   4       12.55       26.87     20.61 o 
  -9  -6   4      513.85      544.68     40.18 o 
  -8  -6   4     1273.11     1255.21     52.97 o 
  -7  -6   4      331.43      331.94     29.35 o 
  -6  -6   4     1482.91     1555.67     49.02 o 
  -5  -6   4       37.30       37.39      9.49 o 
  -4  -6   4     9710.17     9838.73    158.83 o 
  -3  -6   4     6186.00     6389.54     55.53 o 
  -2  -6   4     1292.37     1189.81     22.90 o 
  -1  -6   4     8304.85     8599.59    173.42 o 
   0  -6   4       72.37       81.84     11.46 o 
   1  -6   4     9761.24     9795.21    210.02 o 
   2  -6   4     1993.88     1976.45     26.16 o 
   3  -6   4     7640.99     7715.66    146.46 o 
   4  -6   4     7640.70     7685.22    293.09 o 
   5  -6   4      180.68      178.56     14.26 o 
   6  -6   4     1923.47     1916.20     38.38 o 
   7  -6   4       54.01       36.80     14.59 o 
   8  -6   4      858.27      902.56     39.88 o 
   9  -6   4      195.54      177.76     36.38 o 
  10  -6   4       42.44       55.24     23.56 o 
 -11  -5   4       45.76       58.33     26.21 o 
 -10  -5   4      421.32      385.61     37.36 o 
  -9  -5   4      124.32      110.24     23.63 o 
  -8  -5   4     1148.58     1145.61     49.08 o 
  -7  -5   4     2062.97     2048.41     59.69 o 
  -6  -5   4      929.85      945.97     37.63 o 
  -5  -5   4     2985.60     3073.10     43.20 o 
  -4  -5   4      799.33      861.06     22.77 o 
  -3  -5   4     8278.21     7962.53     79.07 o 
  -2  -5   4      669.66      576.27     16.08 o 
  -1  -5   4     3803.74     3796.96     62.09 o 
   0  -5   4    15063.75    15161.58     98.36 o 
   1  -5   4     1601.97     1623.22     19.63 o 
   2  -5   4     4317.09     4464.88     38.10 o 
   3  -5   4     2959.55     2961.74     38.58 o 
   4  -5   4     6045.33     6109.74     67.09 o 
   5  -5   4     1994.89     1979.05     48.26 o 
   6  -5   4      108.95      117.43     13.74 o 
   7  -5   4     1180.42     1173.52     47.19 o 
   8  -5   4       60.80       59.75     16.38 o 
   9  -5   4      407.00      433.15     38.63 o 
  10  -5   4       48.30       37.31     23.35 o 
 -11  -4   4      535.37      495.98     44.41 o 
 -10  -4   4        1.85       -9.77     16.33 o 
  -9  -4   4      312.53      306.68     30.96 o 
  -8  -4   4      440.12      401.36     33.08 o 
  -7  -4   4     3063.21     3108.02     70.64 o 
  -6  -4   4     1331.46     1327.06     31.56 o 
  -5  -4   4      973.36      899.30     24.88 o 
  -4  -4   4     4566.82     4336.26     46.51 o 
  -3  -4   4        9.33       23.99      7.34 o 
  -2  -4   4     5032.04     5046.59     57.19 o 
  -1  -4   4      939.60      866.08     34.33 o 
   0  -4   4    10117.09    10462.97    174.88 o 
   1  -4   4    10051.22     9903.12     64.93 o 
   2  -4   4      140.45      111.95      7.56 o 
   3  -4   4     2690.12     2718.71     40.89 o 
   4  -4   4     1244.41     1274.23     26.12 o 
   5  -4   4     2984.89     2921.34     43.73 o 
   6  -4   4      601.20      603.13     23.41 o 
   7  -4   4      729.51      706.14     26.45 o 
   8  -4   4     1991.50     2073.34     66.76 o 
   9  -4   4       29.05       34.53     20.21 o 
  10  -4   4      169.42      199.34     31.60 o 
  11  -4   4       43.19       34.46     24.90 o 
 -11  -3   4      318.66      306.10     37.37 o 
 -10  -3   4      351.99      325.18     34.83 o 
  -9  -3   4      141.01      111.07     23.27 o 
  -8  -3   4     3190.54     3249.17    141.57 o 
  -7  -3   4      263.94      232.90     21.94 o 
  -6  -3   4     2705.91     2822.89     63.72 o 
  -5  -3   4     1562.29     1529.13     53.52 o 
  -4  -3   4    10420.57    10731.06    144.23 o 
  -3  -3   4    10638.33    10841.23    214.78 o 
  -2  -3   4      301.87      321.03     13.77 o 
  -1  -3   4    11469.17    11470.01     68.38 o 
   0  -3   4     8597.95     8580.70    223.85 o 
   1  -3   4     9317.58     9560.93     80.62 o 
   2  -3   4     4957.45     4892.27     37.29 o 
   3  -3   4     2838.79     2901.54     43.31 o 
   4  -3   4    17744.04    17816.61    114.16 o 
   5  -3   4     1288.07     1263.62     28.02 o 
   6  -3   4     2725.23     2658.79     41.95 o 
   7  -3   4     1736.61     1677.71     36.53 o 
   8  -3   4      513.87      476.93     38.46 o 
   9  -3   4      463.46      521.46     39.51 o 
  10  -3   4        1.39       -0.55     18.34 o 
  11  -3   4      273.09      252.18     60.72 o 
 -11  -2   4       17.42       25.74     23.18 o 
 -10  -2   4      411.25      383.44     43.15 o 
  -9  -2   4      266.54      237.34     28.54 o 
  -8  -2   4      557.73      601.33     67.54 o 
  -7  -2   4     4173.51     4273.24     62.28 o 
  -6  -2   4      157.39      168.29     15.73 o 
  -5  -2   4     3281.23     3450.94    165.47 o 
  -4  -2   4     6959.79     7298.21    325.81 o 
  -3  -2   4     9051.26     9048.10     76.89 o 
  -2  -2   4      384.50      337.41     14.09 o 
  -1  -2   4       24.99       28.31      4.53 o 
   0  -2   4    32379.02    31891.54    608.37 o 
   1  -2   4     4961.76     5131.62     49.47 o 
   2  -2   4     4675.13     4760.20     35.64 o 
   3  -2   4    10257.50    10456.72     85.82 o 
   4  -2   4     1290.14     1265.68     24.51 o 
   5  -2   4     5157.65     5242.12     51.82 o 
   6  -2   4       43.90       36.17      9.91 o 
   7  -2   4     2034.88     1970.24     47.25 o 
   8  -2   4     1351.36     1327.03     43.02 o 
   9  -2   4      182.31      182.12     28.46 o 
  10  -2   4      247.11      275.93     33.99 o 
  11  -2   4        8.25       25.47     23.36 o 
 -11  -1   4      560.44      521.16     43.21 o 
 -10  -1   4        5.06       -2.75     16.45 o 
  -9  -1   4      451.47      420.91     36.02 o 
  -8  -1   4     1451.95     1273.73     57.47 o 
  -7  -1   4      972.09      938.98     32.59 o 
  -6  -1   4     2762.32     2759.82     55.84 o 
  -5  -1   4       15.60       14.56     10.11 o 
  -4  -1   4     8106.30     8466.56    436.28 o 
  -3  -1   4     6186.24     6314.11    368.79 o 
  -2  -1   4     9280.59     9472.47    102.81 o 
  -1  -1   4     3247.04     3299.50     34.82 o 
   0  -1   4      106.08      110.69     15.07 o 
   1  -1   4    11405.16    11401.68    151.96 o 
   2  -1   4       33.34       55.41     13.80 o 
   3  -1   4     7449.96     7400.55     85.75 o 
   4  -1   4     5852.42     5904.67     48.02 o 
   5  -1   4      732.89      674.22     32.26 o 
   6  -1   4     1603.30     1577.87     38.22 o 
   7  -1   4       36.58       37.30     14.21 o 
   8  -1   4     1722.77     1698.92     69.91 o 
   9  -1   4      234.57      218.81     28.45 o 
  10  -1   4      244.58      243.54     32.74 o 
  11  -1   4      243.03      225.77     34.27 o 
 -11   0   4       48.27       38.91     23.90 o 
 -10   0   4      693.23      693.37     45.59 o 
  -9   0   4      198.87      163.51     42.72 o 
  -8   0   4     2761.71     2758.82     56.68 o 
  -7   0   4     2889.59     2813.86     78.62 o 
  -6   0   4      652.81      677.63     31.99 o 
  -5   0   4     5784.33     6145.74    157.38 o 
  -4   0   4      197.06      182.17     10.15 o 
  -3   0   4    15548.24    16346.80    414.61 o 
  -2   0   4     5888.64     6332.37    130.93 o 
  -1   0   4     9213.87     9401.45     44.44 o 
   0   0   4     9559.51     9818.16     78.04 o 
   1   0   4      751.84      767.45     12.59 o 
   2   0   4     2021.02     1921.74     22.04 o 
   3   0   4      954.18      875.68     21.37 o 
   4   0   4     4515.68     4295.02     38.85 o 
   5   0   4     1728.86     1735.38     29.30 o 
   6   0   4      386.16      367.75     22.89 o 
   7   0   4     1563.60     1566.33     43.96 o 
   8   0   4       26.21       13.71     14.47 o 
   9   0   4      502.71      492.20     38.50 o 
  10   0   4       48.76       67.36     24.17 o 
  11   0   4       98.71       83.81     28.46 o 
 -11   1   4      410.21      410.73     40.65 o 
 -10   1   4       18.52        7.86     18.65 o 
  -9   1   4      500.16      513.92     30.19 o 
  -8   1   4      114.55      117.68     17.41 o 
  -7   1   4     5228.36     5205.15     88.73 o 
  -6   1   4      412.50      427.75     29.38 o 
  -5   1   4     1160.90     1202.08     38.47 o 
  -4   1   4    13105.40    13207.79    450.48 o 
  -3   1   4        0.98       11.85      7.12 o 
  -2   1   4      882.87      834.28     18.16 o 
  -1   1   4      982.91      908.08     30.45 o 
   0   1   4    17492.92    17583.29    494.79 o 
   1   1   4     2372.96     2305.41     66.14 o 
   2   1   4       25.74       31.76      5.15 o 
   3   1   4     2835.38     2559.45     27.90 o 
   4   1   4      391.01      370.15     12.96 o 
   5   1   4     3028.91     3076.96     60.97 o 
   6   1   4      257.21      253.72     19.84 o 
   7   1   4      664.56      672.94     31.75 o 
   8   1   4     1509.69     1571.55     67.39 o 
   9   1   4       27.80       21.40     15.21 o 
  10   1   4      116.87      103.31     26.29 o 
 -11   2   4      296.71      312.81     38.36 o 
 -10   2   4      177.18      174.32     29.56 o 
  -9   2   4      151.96      144.84     20.71 o 
  -8   2   4     2082.53     2022.37     51.81 o 
  -7   2   4      336.14      326.60     28.95 o 
  -6   2   4     1431.46     1335.34     46.77 o 
  -5   2   4      516.78      483.49     28.15 o 
  -4   2   4      894.19      862.02     32.54 o 
  -3   2   4     5484.30     5056.06    196.89 o 
  -2   2   4      166.30      176.82     11.47 o 
  -1   2   4     5371.45     5203.33     99.19 o 
   0   2   4     7283.68     7455.55    176.86 o 
   1   2   4     5364.41     5422.17    131.85 o 
   2   2   4      734.53      690.09     21.23 o 
   3   2   4      797.66      776.81     24.76 o 
   4   2   4     8235.34     8484.46    400.64 o 
   5   2   4      500.62      463.87     31.91 o 
   6   2   4      838.44      848.47     32.68 o 
   7   2   4     1052.14     1011.33     37.69 o 
   8   2   4      269.97      300.15     25.47 o 
   9   2   4      414.69      435.82     47.22 o 
  10   2   4       20.08       16.83     16.95 o 
 -11   3   4       32.72       60.26     26.51 o 
 -10   3   4      256.36      288.60     27.72 o 
  -9   3   4      463.67      479.48     31.02 o 
  -8   3   4      423.98      418.21     35.29 o 
  -7   3   4     2219.91     2299.39     68.78 o 
  -6   3   4      125.52      133.10     21.23 o 
  -5   3   4     3709.58     3350.64    198.63 o 
  -4   3   4     2579.04     2536.77     55.46 o 
  -3   3   4     5073.35     5077.98     79.30 o 
  -2   3   4     6682.13     6805.91     48.95 o 
  -1   3   4       16.92       29.50      6.48 o 
   0   3   4    16929.54    17221.36    263.09 o 
   1   3   4     1946.73     1981.04     27.26 o 
   2   3   4     4625.95     4796.73     84.95 o 
   3   3   4     3889.93     4058.76     74.08 o 
   4   3   4      424.32      397.48     21.66 o 
   5   3   4     3426.04     3538.45     82.18 o 
   6   3   4      203.12      188.73     18.91 o 
   7   3   4     1923.18     1912.14     50.80 o 
   8   3   4      755.35      776.32     37.27 o 
   9   3   4      195.43      184.36     23.94 o 
  10   3   4      251.38      243.00     27.67 o 
 -11   4   4      424.48      369.67     40.73 o 
 -10   4   4       57.19       57.49     19.88 o 
  -9   4   4      231.97      206.83     24.17 o 
  -8   4   4     1218.31     1214.40     54.93 o 
  -7   4   4     1052.51      944.61     46.97 o 
  -6   4   4     1146.76     1111.37     70.86 o 
  -5   4   4       84.87       75.83     18.54 o 
  -4   4   4     9576.68     9680.49    245.90 o 
  -3   4   4     2966.49     2907.70     45.64 o 
  -2   4   4     2840.61     2922.94     55.30 o 
  -1   4   4     3589.63     3648.82     52.96 o 
   0   4   4     2588.68     2704.87     33.81 o 
   1   4   4     6837.20     6792.33    107.20 o 
   2   4   4      397.90      391.85     15.83 o 
   3   4   4     4528.66     4402.19     45.08 o 
   4   4   4     3171.37     3167.48     52.11 o 
   5   4   4      775.90      741.07     39.22 o 
   6   4   4     1066.85     1034.95     36.34 o 
   7   4   4        0.53       11.62     13.11 o 
   8   4   4      999.71     1035.85     42.06 o 
   9   4   4      145.85      152.48     23.10 o 
  10   4   4       52.04       73.74     42.76 o 
 -10   5   4      435.34      407.74     32.98 o 
  -9   5   4        1.06        9.35     15.68 o 
  -8   5   4     1622.85     1616.20     64.14 o 
  -7   5   4     1134.10     1066.35     94.16 o 
  -6   5   4     1240.73     1242.39     70.26 o 
  -5   5   4     2460.68     2471.57    152.79 o 
  -4   5   4       19.95       30.86     17.04 o 
  -3   5   4     9904.89     9977.85     97.55 o 
  -2   5   4      500.34      446.73     20.98 o 
  -1   5   4     7080.10     7332.53    109.28 o 
   0   5   4     6913.14     6827.75     83.99 o 
   1   5   4     1016.71     1024.26     24.15 o 
   2   5   4     2983.78     3119.61     40.69 o 
   3   5   4      100.71       98.56     12.76 o 
   4   5   4     5915.92     6009.46     73.89 o 
   5   5   4      572.54      618.30     28.40 o 
   6   5   4      390.82      391.41     26.88 o 
   7   5   4      822.82      861.07     39.00 o 
   8   5   4        0.07       -3.38     18.45 o 
   9   5   4      238.04      264.08     27.57 o 
 -10   6   4       45.01       65.82     21.94 o 
  -9   6   4      289.08      316.07     28.87 o 
  -8   6   4       55.31       27.48     22.16 o 
  -7   6   4     1283.85     1208.17     54.94 o 
  -6   6   4      314.26      350.55     43.61 o 
  -5   6   4      610.75      636.07     39.59 o 
  -4   6   4     2322.75     2264.31     62.69 o 
  -3   6   4      136.94      129.71     20.31 o 
  -2   6   4     1368.04     1382.93     53.99 o 
  -1   6   4      195.53      180.59     13.45 o 
   0   6   4     5087.18     4961.52    246.13 o 
   1   6   4     1417.81     1363.07     29.31 o 
   2   6   4      593.14      574.76     21.20 o 
   3   6   4     1752.49     1852.05     56.88 o 
   4   6   4       45.46       42.17     12.44 o 
   5   6   4      932.36      951.32     34.69 o 
   6   6   4      121.11      118.04     17.88 o 
   7   6   4      302.44      320.51     26.50 o 
   8   6   4      476.97      512.11     50.10 o 
   9   6   4        1.97       -5.53     20.48 o 
  -9   7   4       29.34       37.77     19.59 o 
  -8   7   4      976.03      966.10     55.83 o 
  -7   7   4       19.36       27.61     21.31 o 
  -6   7   4      229.52      217.40     29.70 o 
  -5   7   4      402.53      437.66     36.26 o 
  -4   7   4     1021.99     1011.50     46.62 o 
  -3   7   4     3044.89     3029.24    108.79 o 
  -2   7   4       27.70       21.52     11.55 o 
  -1   7   4     2718.91     2669.79    111.75 o 
   0   7   4     1238.50     1048.90     50.14 o 
   1   7   4     1006.36     1047.44     32.45 o 
   2   7   4      809.81      767.65     27.94 o 
   3   7   4       43.16       51.17     12.43 o 
   4   7   4     1908.88     2088.68     48.71 o 
   5   7   4       84.88       88.38     15.89 o 
   6   7   4      429.78      426.79     28.68 o 
   7   7   4      203.76      234.90     24.96 o 
   8   7   4      180.50      185.10     25.08 o 
  -9   8   4       97.67       82.36     23.00 o 
  -8   8   4      351.19      334.84     39.52 o 
  -7   8   4     1180.37     1172.23     62.06 o 
  -6   8   4       43.47       37.82     20.70 o 
  -5   8   4     2172.30     2122.54     70.28 o 
  -4   8   4     1409.22     1318.84     55.41 o 
  -3   8   4     2281.27     2114.62     65.38 o 
  -2   8   4     2423.18     2304.78     89.11 o 
  -1   8   4      170.47      145.79     14.09 o 
   0   8   4     4760.29     4875.93     78.55 o 
   1   8   4      474.06      461.97     21.36 o 
   2   8   4     1347.25     1356.80     69.35 o 
   3   8   4     1713.20     1627.15     43.00 o 
   4   8   4      843.61      818.37     34.56 o 
   5   8   4     1363.74     1359.84     44.16 o 
   6   8   4        2.41        6.51     14.51 o 
   7   8   4      601.62      597.40     36.30 o 
  -8   9   4      219.62      231.06     37.01 o 
  -7   9   4      321.25      295.68     53.43 o 
  -6   9   4      959.11     1046.95     58.28 o 
  -5   9   4        4.37        4.35     20.50 o 
  -4   9   4     2572.80     2588.57     95.60 o 
  -3   9   4      520.05      475.04     37.12 o 
  -2   9   4      837.12      847.09     53.15 o 
  -1   9   4     1630.12     1696.00    154.76 o 
   0   9   4      331.05      326.35     24.18 o 
   1   9   4     3039.09     3061.17     73.63 o 
   2   9   4      115.50      104.73     21.53 o 
   3   9   4     1668.52     1669.49     59.56 o 
   4   9   4      857.58      753.79     44.71 o 
   5   9   4      227.39      256.96     33.84 o 
   6   9   4      309.11      320.88     36.86 o 
  -7  10   4      209.96      209.15     36.48 o 
  -6  10   4      206.37      201.13     35.07 o 
  -5  10   4      648.07      671.17     49.36 o 
  -4  10   4       89.96       77.05     26.64 o 
  -3  10   4     1981.49     1984.24    134.32 o 
  -2  10   4      162.91      137.25     26.71 o 
  -1  10   4     1426.12     1513.99    138.29 o 
   0  10   4     1475.63     1534.60     85.36 o 
   1  10   4      364.76      376.32     33.47 o 
   2  10   4     1096.37     1102.06     51.43 o 
   3  10   4        6.48       10.96     18.45 o 
   4  10   4     1204.74     1208.17     74.12 o 
   5  10   4      198.02      192.27     31.31 o 
  -5  11   4      193.19      238.87     36.65 o 
  -4  11   4      619.18      598.26     48.50 o 
  -3  11   4      126.52      137.18     30.49 o 
  -2  11   4      605.70      633.93     45.33 o 
  -1  11   4        3.75        1.38     20.13 o 
   0  11   4     1211.32     1117.90     70.93 o 
   1  11   4      466.10      515.79     54.44 o 
   2  11   4       82.58       86.97     33.23 o 
   3  11   4      742.33      793.60     49.73 o 
  -3  12   4      468.20      537.24     48.39 o 
  -2  12   4       75.37       53.88     27.15 o 
  -1  12   4      624.53      592.57     61.71 o 
   0  12   4       83.23       66.50     34.36 o 
   1  12   4      454.09      358.58     50.65 o 
  -1 -15   5      498.34      455.99     55.50 o 
   0 -15   5       60.34       73.64     29.95 o 
   1 -15   5      782.75      905.33    142.75 o 
  -4 -14   5       36.06       44.47     27.05 o 
  -3 -14   5     1461.64     1358.61     81.21 o 
  -2 -14   5       95.67       90.02     32.61 o 
  -1 -14   5      620.72      672.44     43.91 o 
   0 -14   5      806.17      800.82     56.66 o 
   1 -14   5      256.74      273.04     41.53 o 
   2 -14   5      494.34      514.51     42.34 o 
   3 -14   5        5.93      -12.16     18.82 o 
   4 -14   5      730.28      736.52     69.98 o 
  -5 -13   5      493.69      444.20     52.44 o 
  -4 -13   5     2042.16     1957.39     94.47 o 
  -3 -13   5       26.15       35.67     25.26 o 
  -2 -13   5     1344.16     1487.21    112.65 o 
  -1 -13   5       33.71       36.11     18.58 o 
   0 -13   5     1773.35     1903.99     78.89 o 
   1 -13   5      955.41      947.25    112.82 o 
   2 -13   5      218.36      244.56     40.66 o 
   3 -13   5     1155.00     1196.50     57.38 o 
   4 -13   5       40.81       35.29     23.22 o 
   5 -13   5      596.36      624.54     48.70 o 
   6 -13   5       37.86       61.03     24.73 o 
  -7 -12   5        0.45       11.19     23.82 o 
  -6 -12   5     1028.14      953.30     70.71 o 
  -5 -12   5      432.29      411.85     46.47 o 
  -4 -12   5     1151.79     1037.48     65.88 o 
  -3 -12   5     2280.37     2220.54     91.72 o 
  -2 -12   5      541.93      503.61     60.62 o 
  -1 -12   5     2863.13     2971.09    206.72 o 
   0 -12   5      411.85      376.08     59.81 o 
   1 -12   5     2168.56     2288.22    156.82 o 
   2 -12   5     1158.87     1136.56     51.62 o 
   3 -12   5      342.78      374.44     26.92 o 
   4 -12   5     1792.87     1866.75     69.04 o 
   5 -12   5        2.55        1.62     17.75 o 
   6 -12   5      403.04      401.02     39.85 o 
   7 -12   5       90.12       86.10     27.24 o 
  -8 -11   5      159.88      179.69     41.19 o 
  -7 -11   5     1468.34     1322.71     79.93 o 
  -6 -11   5        1.99       -3.01     18.88 o 
  -5 -11   5     1745.08     1603.37     79.04 o 
  -4 -11   5      682.11      599.22     50.63 o 
  -3 -11   5     2916.65     2980.21     95.20 o 
  -2 -11   5     2672.12     2677.78    145.69 o 
  -1 -11   5       38.86       22.22     14.81 o 
   0 -11   5     5405.48     5422.29    302.38 o 
   1 -11   5      471.06      429.95     31.44 o 
   2 -11   5     1019.40     1026.19    116.30 o 
   3 -11   5      774.79      765.31     35.53 o 
   4 -11   5      602.01      611.76     30.99 o 
   5 -11   5     1308.75     1283.85     81.41 o 
   6 -11   5        3.32       -7.90     15.99 o 
   7 -11   5      529.00      505.91     43.13 o 
   8 -11   5      173.28      166.86     31.80 o 
  -8 -10   5      299.95      302.63     44.93 o 
  -7 -10   5      998.09      904.97     66.54 o 
  -6 -10   5      901.91      895.75     62.24 o 
  -5 -10   5      180.93      148.37     30.85 o 
  -4 -10   5     4688.54     4489.10    117.39 o 
  -3 -10   5      674.49      689.19     33.40 o 
  -2 -10   5     1914.67     1952.59     60.93 o 
  -1 -10   5     1036.40     1026.44     51.29 o 
   0 -10   5     1566.98     1592.50     49.87 o 
   1 -10   5     4503.68     4460.50     82.84 o 
   2 -10   5       21.43       38.12     16.68 o 
   3 -10   5     2491.55     2538.36     73.58 o 
   4 -10   5     1577.60     1545.97     54.87 o 
   5 -10   5      477.34      454.73     37.03 o 
   6 -10   5      365.01      351.55     34.63 o 
   7 -10   5       32.28       33.41     21.32 o 
   8 -10   5      410.93      442.86     90.91 o 
  -9  -9   5        1.17        9.00     22.69 o 
  -8  -9   5     1025.32     1085.71     72.66 o 
  -7  -9   5      909.20      900.63     62.29 o 
  -6  -9   5      459.24      436.08     43.70 o 
  -5  -9   5     1693.00     1601.33     72.61 o 
  -4  -9   5       66.86       52.86     13.62 o 
  -3  -9   5     6093.60     5556.72    278.95 o 
  -2  -9   5       88.35       92.46     15.60 o 
  -1  -9   5     3523.03     3514.29    149.46 o 
   0  -9   5     4658.88     4710.96    122.33 o 
   1  -9   5      525.73      473.00     29.52 o 
   2  -9   5     2566.75     2696.80     83.63 o 
   3  -9   5        1.48       -4.76     10.30 o 
   4  -9   5     3494.17     3601.90    150.10 o 
   5  -9   5      393.39      334.71     23.87 o 
   6  -9   5      330.12      369.41     32.85 o 
   7  -9   5      400.77      425.38     37.40 o 
   8  -9   5       27.34       26.38     20.18 o 
   9  -9   5      198.76      199.91     31.04 o 
  -8  -8   5       20.32       26.66     21.47 o 
  -7  -8   5     3019.68     2901.96    103.25 o 
  -6  -8   5      833.85      770.25     52.22 o 
  -5  -8   5     2068.73     2071.86     48.07 o 
  -4  -8   5     8775.24     8744.71     93.82 o 
  -3  -8   5      817.58      754.16     30.13 o 
  -2  -8   5     6386.87     6854.06    114.35 o 
  -1  -8   5      867.44      811.22     31.51 o 
   0  -8   5    10153.87     9670.85    868.27 o 
   1  -8   5     5333.13     4833.43    607.38 o 
   2  -8   5     1598.70     1606.55     36.84 o 
   3  -8   5     5012.30     5028.13    147.74 o 
   4  -8   5        0.51        8.01     11.33 o 
   5  -8   5     1983.88     1975.77     45.33 o 
   6  -8   5       60.34       49.36     14.69 o 
   7  -8   5      601.45      598.06     40.92 o 
   8  -8   5      837.28      835.71     47.57 o 
   9  -8   5       12.55       11.69     21.67 o 
 -10  -7   5       81.01       62.61     25.30 o 
  -9  -7   5      207.86      231.01     30.34 o 
  -8  -7   5     1970.72     2004.46    102.21 o 
  -7  -7   5      272.12      284.97     27.99 o 
  -6  -7   5     3333.07     3357.33    100.06 o 
  -5  -7   5      297.49      267.96     17.70 o 
  -4  -7   5     4985.21     5039.52    114.88 o 
  -3  -7   5     8586.79     8403.80    223.83 o 
  -2  -7   5     2026.08     1985.47     29.83 o 
  -1  -7   5     8667.37     9178.49    144.79 o 
   0  -7   5      257.80      270.83     20.10 o 
   1  -7   5     9340.51     9516.87     96.73 o 
   2  -7   5     1363.31     1277.88     34.24 o 
   3  -7   5     1554.07     1577.11     33.17 o 
   4  -7   5     4566.44     4561.24     88.80 o 
   5  -7   5       95.58       93.24     12.58 o 
   6  -7   5     1335.41     1333.66     33.87 o 
   7  -7   5      208.58      197.04     21.08 o 
   8  -7   5      548.60      554.23     33.23 o 
   9  -7   5      366.17      397.98     38.20 o 
  10  -7   5       43.36       21.10     23.43 o 
 -10  -6   5      568.01      560.04     44.54 o 
  -9  -6   5       68.41       76.91     22.24 o 
  -8  -6   5     1396.77     1470.34    136.50 o 
  -7  -6   5     4062.97     4116.77     82.97 o 
  -6  -6   5      203.43      201.81     15.81 o 
  -5  -6   5     3620.17     3779.05     50.57 o 
  -4  -6   5     1064.30     1007.94    105.37 o 
  -3  -6   5     6931.60     7010.80     59.66 o 
  -2  -6   5     6546.98     6764.28     53.74 o 
  -1  -6   5     1683.66     1565.39     35.22 o 
   0  -6   5    15430.91    15353.89    110.32 o 
   1  -6   5      590.04      611.28     14.95 o 
   2  -6   5     2748.77     2894.85     35.76 o 
   3  -6   5     1673.73     1647.80     32.01 o 
   4  -6   5     4036.15     4196.68     83.30 o 
   5  -6   5     4004.40     4052.17     78.08 o 
   6  -6   5        8.72        3.79     10.10 o 
   7  -6   5     1389.11     1427.63     44.02 o 
   8  -6   5      203.07      198.73     22.41 o 
   9  -6   5      182.35      218.87     30.75 o 
  10  -6   5       51.74       35.30     23.62 o 
 -11  -5   5      487.61      490.15     43.39 o 
 -10  -5   5       25.67       39.00     21.67 o 
  -9  -5   5      531.76      538.02     39.39 o 
  -8  -5   5      535.80      520.24     37.35 o 
  -7  -5   5     1342.78     1429.61     50.09 o 
  -6  -5   5     1147.59     1224.94     50.57 o 
  -5  -5   5      437.42      429.25     23.91 o 
  -4  -5   5    11791.60    11811.60     80.34 o 
  -3  -5   5       70.19       77.37     10.28 o 
  -2  -5   5     1612.59     1508.50     32.15 o 
  -1  -5   5     4241.64     4222.85     51.23 o 
   0  -5   5     5291.37     5574.92    112.77 o 
   1  -5   5    15431.09    15849.83    176.09 o 
   2  -5   5      571.55      558.29     15.38 o 
   3  -5   5     8126.57     8391.45     83.73 o 
   4  -5   5     2776.31     2799.50     38.97 o 
   5  -5   5     1117.93     1114.26     36.68 o 
   6  -5   5      197.08      214.92     16.20 o 
   7  -5   5      349.46      311.59     19.69 o 
   8  -5   5     1404.90     1434.04     45.44 o 
   9  -5   5       16.80       22.57     20.04 o 
  10  -5   5      150.63      183.37     31.94 o 
 -11  -4   5      149.35      162.14     39.67 o 
 -10  -4   5      307.18      307.36     34.17 o 
  -9  -4   5       20.77       30.09     18.15 o 
  -8  -4   5     1688.48     1701.41     58.51 o 
  -7  -4   5      722.15      742.99     31.82 o 
  -6  -4   5     1627.02     1679.75     41.52 o 
  -5  -4   5     2714.00     2610.27     50.40 o 
  -4  -4   5      288.50      273.20     20.54 o 
  -3  -4   5    18306.20    18645.77    109.68 o 
  -2  -4   5        8.04       20.94      9.95 o 
  -1  -4   5     6649.37     6779.31     58.51 o 
   0  -4   5    19320.73    20268.91    245.44 o 
   1  -4   5     5927.30     6195.07     51.02 o 
   2  -4   5     9356.49     9752.06    106.21 o 
   3  -4   5      511.13      533.95     16.90 o 
   4  -4   5     8166.24     8324.83     63.95 o 
   5  -4   5      444.10      450.07     20.05 o 
   6  -4   5     1374.67     1362.42     32.51 o 
   7  -4   5     1508.83     1449.57     35.49 o 
   8  -4   5       34.17       28.85     17.49 o 
   9  -4   5      570.57      637.28     44.53 o 
  10  -4   5        3.81       10.65     19.28 o 
 -11  -3   5      257.51      204.44     32.70 o 
 -10  -3   5      165.93      200.24     29.11 o 
  -9  -3   5      518.52      477.33     36.78 o 
  -8  -3   5      172.72      164.91     23.76 o 
  -7  -3   5     5238.41     5407.11    171.34 o 
  -6  -3   5      386.22      409.35     26.34 o 
  -5  -3   5     2565.11     2719.60    112.22 o 
  -4  -3   5     9275.44     9489.36    155.91 o 
  -3  -3   5     2328.67     2369.15     38.50 o 
  -2  -3   5    15893.86    16218.54    119.41 o 
  -1  -3   5      505.38      531.64     11.62 o 
   0  -3   5    26281.22    26700.14    217.58 o 
   1  -3   5    11756.91    12261.70    117.54 o 
   2  -3   5     3135.78     3305.51     32.15 o 
   3  -3   5    11815.99    12292.29     68.59 o 
   4  -3   5      339.00      330.72     15.39 o 
   5  -3   5     5205.16     5045.00    138.60 o 
   6  -3   5      696.88      670.82     37.51 o 
   7  -3   5     1181.31     1178.36     38.79 o 
   8  -3   5     1409.68     1420.10     44.55 o 
   9  -3   5       43.31       48.35     21.59 o 
  10  -3   5      164.66      166.01     32.99 o 
 -11  -2   5      549.35      557.63     47.06 o 
 -10  -2   5       54.55       53.15     21.74 o 
  -9  -2   5      495.56      431.30     35.66 o 
  -8  -2   5     2159.43     2084.62     76.32 o 
  -7  -2   5      694.43      706.32     30.92 o 
  -6  -2   5     1513.57     1492.52     72.35 o 
  -5  -2   5       30.62       28.96     16.64 o 
  -4  -2   5    11152.23    11621.98    661.69 o 
  -3  -2   5     4945.89     5018.31     75.25 o 
  -2  -2   5     1698.57     1747.83     25.84 o 
  -1  -2   5     9394.76     9192.22    105.67 o 
   0  -2   5       18.75       18.17      3.43 o 
   1  -2   5    10927.40    11105.38     58.09 o 
   2  -2   5     1046.81     1021.94     19.61 o 
   3  -2   5     3397.45     3273.40     34.81 o 
   4  -2   5    12262.83    12579.97     93.02 o 
   5  -2   5       75.84       70.69     10.13 o 
   6  -2   5     1676.97     1767.65     34.43 o 
   7  -2   5      146.62      148.80     18.77 o 
   8  -2   5     1003.86      993.13     38.38 o 
   9  -2   5      292.90      329.37     33.47 o 
  10  -2   5       48.36       37.80     21.98 o 
 -11  -1   5       31.87       33.83     22.77 o 
 -10  -1   5      720.57      703.37     71.62 o 
  -9  -1   5      136.66      130.81     29.45 o 
  -8  -1   5     1373.79     1381.32     41.49 o 
  -7  -1   5     3757.79     3881.52     73.02 o 
  -6  -1   5      948.60     1021.15     48.65 o 
  -5  -1   5     2479.59     2527.89     75.94 o 
  -4  -1   5      823.73      807.84     26.95 o 
  -3  -1   5     8700.61     8802.68    229.16 o 
  -2  -1   5     2626.10     2696.39     50.46 o 
  -1  -1   5     1490.64     1434.71     28.95 o 
   0  -1   5    28498.44    28533.35    250.82 o 
   1  -1   5        2.58       12.16      7.27 o 
   2  -1   5     6491.66     6544.63     47.84 o 
   3  -1   5     2709.71     2773.25     32.24 o 
   4  -1   5     4841.55     4948.36     76.62 o 
   5  -1   5     4033.78     4085.10     49.21 o 
   6  -1   5      196.02      204.59     19.06 o 
   7  -1   5     1848.43     1862.11     47.45 o 
   8  -1   5       88.63       76.38     17.68 o 
   9  -1   5      348.29      383.91     28.78 o 
  10  -1   5       48.10       56.43     23.12 o 
 -11   0   5      643.40      567.15     44.88 o 
 -10   0   5        0.46        2.21     15.91 o 
  -9   0   5      628.33      594.54     32.62 o 
  -8   0   5      216.61      185.53     19.80 o 
  -7   0   5     2416.38     2497.16     61.83 o 
  -6   0   5     1967.73     1928.17     86.53 o 
  -5   0   5     1198.78     1195.06     28.15 o 
  -4   0   5    12072.31    12877.50    317.58 o 
  -3   0   5     1046.12     1127.48     48.09 o 
  -2   0   5     4335.85     4493.00     53.07 o 
  -1   0   5     7621.09     8016.06     49.20 o 
   0   0   5     8300.25     8325.62    100.76 o 
   1   0   5    16775.05    16705.33    168.49 o 
   2   0   5      591.78      592.56     16.18 o 
   3   0   5     7568.70     7560.17     50.72 o 
   4   0   5      968.92      960.50     20.94 o 
   5   0   5     2448.41     2492.40     36.62 o 
   6   0   5      769.18      751.68     30.81 o 
   7   0   5      507.85      491.75     28.12 o 
   8   0   5     1919.08     1911.28     52.28 o 
   9   0   5        1.05       12.72     14.78 o 
  10   0   5      152.66      144.66     28.79 o 
 -11   1   5      171.53      174.39     32.51 o 
 -10   1   5      116.73      113.77     25.69 o 
  -9   1   5       95.27       84.76     17.98 o 
  -8   1   5     2235.59     2247.07     65.31 o 
  -7   1   5       53.86       62.01     18.21 o 
  -6   1   5      786.99      781.90     36.17 o 
  -5   1   5     1945.81     1956.93    100.65 o 
  -4   1   5     2860.95     2666.57     80.74 o 
  -3   1   5     6373.03     6327.30    146.31 o 
  -2   1   5      889.10      984.39     18.86 o 
  -1   1   5     2735.41     2764.56     53.58 o 
   0   1   5     3176.88     2925.81     63.41 o 
   1   1   5     7204.42     7360.34    167.22 o 
   2   1   5     1249.86     1173.25     28.88 o 
   3   1   5     1793.67     1836.63     26.19 o 
   4   1   5     8072.83     8009.16     55.21 o 
   5   1   5      353.41      345.66     21.60 o 
   6   1   5     1454.07     1386.34     39.99 o 
   7   1   5      913.82      962.46     37.07 o 
   8   1   5      306.65      273.20     24.95 o 
   9   1   5      399.19      429.11     30.81 o 
  10   1   5        3.43       -3.64     15.74 o 
 -11   2   5       98.00      102.83     28.59 o 
 -10   2   5      321.78      302.62     28.08 o 
  -9   2   5      367.08      335.68     36.66 o 
  -8   2   5       70.43       57.23     20.52 o 
  -7   2   5     3615.45     3591.94     78.67 o 
  -6   2   5       20.37       16.19     14.72 o 
  -5   2   5     1178.98     1145.30     41.33 o 
  -4   2   5     4714.63     4491.00    103.84 o 
  -3   2   5     2609.59     2450.60     66.62 o 
  -2   2   5     2466.25     2377.68     37.39 o 
  -1   2   5      232.70      211.51     13.47 o 
   0   2   5     6323.87     6110.35    139.68 o 
   1   2   5     4808.83     4708.40    107.63 o 
   2   2   5      617.97      513.30     24.97 o 
   3   2   5     5982.42     6395.46    373.57 o 
   4   2   5      128.14      132.86     13.92 o 
   5   2   5     2602.47     2508.01    140.55 o 
   6   2   5      143.35      136.55     16.78 o 
   7   2   5     1243.47     1182.42     40.56 o 
   8   2   5      901.44      892.92     39.14 o 
   9   2   5       67.15       81.49     19.44 o 
  10   2   5      235.63      241.84     28.06 o 
 -11   3   5      484.04      441.40     44.02 o 
 -10   3   5      137.08      130.91     22.77 o 
  -9   3   5      451.77      455.27     30.92 o 
  -8   3   5     1156.18     1084.90     51.44 o 
  -7   3   5      377.32      392.16     38.56 o 
  -6   3   5     2195.08     2260.92     61.80 o 
  -5   3   5        9.54        7.90     15.20 o 
  -4   3   5     5455.61     5634.13     82.49 o 
  -3   3   5     3976.61     4008.26     46.22 o 
  -2   3   5     1083.56     1003.49     21.71 o 
  -1   3   5     6082.06     6193.59    133.34 o 
   0   3   5       16.63        9.37      5.76 o 
   1   3   5     4515.80     4558.17    105.17 o 
   2   3   5     1675.85     1743.08     37.45 o 
   3   3   5     2291.29     2277.90     43.01 o 
   4   3   5     5113.43     5091.89    105.71 o 
   5   3   5      300.41      297.91     20.89 o 
   6   3   5     1203.76     1195.13     38.66 o 
   7   3   5      176.29      175.80     20.86 o 
   8   3   5      970.37      990.98     51.20 o 
   9   3   5      244.43      253.68     27.06 o 
 -10   4   5      358.81      325.77     37.12 o 
  -9   4   5      137.45      146.66     22.30 o 
  -8   4   5     1219.32     1200.90     54.95 o 
  -7   4   5     1638.84     1622.33     59.56 o 
  -6   4   5       63.40       76.89     20.00 o 
  -5   4   5     2709.14     2845.10     84.96 o 
  -4   4   5       90.40       80.85     17.82 o 
  -3   4   5     6555.58     6650.42     63.02 o 
  -2   4   5     2679.17     2662.96     35.88 o 
  -1   4   5     1239.63     1213.40     29.93 o 
   0   4   5    11789.01    11983.87    152.29 o 
   1   4   5      174.47      152.09     11.29 o 
   2   4   5     2072.09     2042.98     81.15 o 
   3   4   5      723.68      733.65     22.14 o 
   4   4   5     2795.34     2859.93     51.27 o 
   5   4   5     2523.51     2437.59     51.11 o 
   6   4   5      144.18      162.45     25.43 o 
   7   4   5     1143.76     1152.63     56.89 o 
   8   4   5        9.15       20.35     16.11 o 
   9   4   5      265.24      287.07     28.12 o 
 -10   5   5       19.77       16.26     18.43 o 
  -9   5   5      276.81      290.14     34.67 o 
  -8   5   5      118.53      111.63     25.84 o 
  -7   5   5     1817.64     1752.95     64.12 o 
  -6   5   5      796.72      790.97     54.04 o 
  -5   5   5      770.60      736.82     40.00 o 
  -4   5   5     8129.57     8321.61    140.26 o 
  -3   5   5       53.43       52.58     11.43 o 
  -2   5   5     2839.21     2757.43     99.65 o 
  -1   5   5      717.23      667.64     44.13 o 
   0   5   5     4672.81     4799.87     52.89 o 
   1   5   5     4934.60     4789.22    101.37 o 
   2   5   5      400.66      377.10     18.06 o 
   3   5   5     4089.14     4118.48     59.84 o 
   4   5   5      677.31      662.94     28.67 o 
   5   5   5     1165.42     1234.34     39.18 o 
   6   5   5      475.27      496.30     28.40 o 
   7   5   5      336.99      359.22     27.03 o 
   8   5   5      754.30      796.81     39.68 o 
   9   5   5        4.61        0.03     15.90 o 
  -9   6   5       46.76       39.21     24.25 o 
  -8   6   5      669.85      768.28     85.91 o 
  -7   6   5       96.44      110.03     25.70 o 
  -6   6   5      420.97      430.47     36.97 o 
  -5   6   5      369.82      340.60     31.44 o 
  -4   6   5      713.58      668.71     39.41 o 
  -3   6   5     1106.00     1066.32     44.64 o 
  -2   6   5      618.42      601.67     26.60 o 
  -1   6   5     1599.48     1643.32     32.96 o 
   0   6   5      540.71      509.36     22.46 o 
   1   6   5     1183.92     1203.28     29.09 o 
   2   6   5      827.48      788.22     24.60 o 
   3   6   5      199.75      225.31     18.41 o 
   4   6   5     1723.92     1769.42     44.96 o 
   5   6   5       12.89        8.79     11.71 o 
   6   6   5      254.53      331.26     25.92 o 
   7   6   5      317.32      325.00     27.67 o 
   8   6   5       79.93       78.75     20.55 o 
  -9   7   5      187.64      218.57     34.88 o 
  -8   7   5      101.52       92.15     26.77 o 
  -7   7   5     1015.21     1035.26     73.68 o 
  -6   7   5       27.03       18.11     19.05 o 
  -5   7   5     1070.64     1097.04     81.90 o 
  -4   7   5      868.50      839.16     45.65 o 
  -3   7   5     1632.95     1682.68     57.13 o 
  -2   7   5     2068.33     2036.94     45.20 o 
  -1   7   5       21.58       24.61      9.78 o 
   0   7   5     3730.19     3802.79     51.21 o 
   1   7   5      903.96      950.92     27.82 o 
   2   7   5      538.16      559.00     28.67 o 
   3   7   5     1111.73     1119.51     36.39 o 
   4   7   5      166.41      176.82     19.34 o 
   5   7   5     1196.86     1199.98     41.44 o 
   6   7   5      109.58      123.99     20.00 o 
   7   7   5      412.54      454.77     32.09 o 
  -8   8   5      310.91      314.43     39.92 o 
  -7   8   5      264.76      260.07     36.01 o 
  -6   8   5      797.71      725.79     49.38 o 
  -5   8   5        1.25        4.79     19.80 o 
  -4   8   5     2896.90     2893.76     79.61 o 
  -3   8   5     1275.03     1222.97     70.18 o 
  -2   8   5      570.85      621.86     39.60 o 
  -1   8   5     1646.91     1652.95     36.52 o 
   0   8   5      286.11      279.65     18.48 o 
   1   8   5     2496.18     2394.37     43.90 o 
   2   8   5      146.06      180.08     18.37 o 
   3   8   5     1331.19     1294.29     40.34 o 
   4   8   5     1500.24     1508.42     64.47 o 
   5   8   5       95.32       95.39     18.52 o 
   6   8   5      476.16      484.61     32.40 o 
  -7   9   5      472.87      445.33     44.28 o 
  -6   9   5       58.22       67.13     27.35 o 
  -5   9   5      966.16     1005.36     56.67 o 
  -4   9   5       40.73       45.49     22.96 o 
  -3   9   5     1568.82     1616.85     63.32 o 
  -2   9   5      389.23      400.84     48.38 o 
  -1   9   5      586.59      647.93     43.12 o 
   0   9   5     2136.74     2167.04     86.81 o 
   1   9   5        5.90       11.52     15.29 o 
   2   9   5      763.35      755.32     42.81 o 
   3   9   5      147.25      129.36     24.51 o 
   4   9   5      819.28      806.28     46.58 o 
   5   9   5      287.27      258.08     33.13 o 
  -6  10   5      311.36      306.72     40.77 o 
  -5  10   5      191.37      208.92     35.47 o 
  -4  10   5     1278.24     1259.48     62.82 o 
  -3  10   5        0.71      -19.91     19.91 o 
  -2  10   5      659.79      652.29     47.61 o 
  -1  10   5      336.72      317.55     33.87 o 
   0  10   5      858.47      889.70     45.45 o 
   1  10   5     1072.11     1101.59     51.03 o 
   2  10   5       78.70       86.70     23.30 o 
   3  10   5      831.54      857.50     49.22 o 
   4  10   5       62.42       71.57     24.37 o 
  -4  11   5      253.61      308.20     47.31 o 
  -3  11   5      683.33      692.53     51.60 o 
  -2  11   5        0.45        3.41     22.94 o 
  -1  11   5      831.08      881.96    128.52 o 
   0  11   5      277.90      277.83     45.55 o 
   1  11   5      366.84      347.76     48.28 o 
   2  11   5      271.48      221.61     31.72 o 
  -1 -15   6      485.28      547.93     43.08 o 
   0 -15   6      960.31      920.09     52.13 o 
   1 -15   6        6.45       14.56     19.76 o 
   2 -15   6      539.57      641.49    117.17 o 
  -4 -14   6     1252.55     1189.36     79.04 o 
  -3 -14   6        1.33       -6.57     22.00 o 
  -2 -14   6      951.73      888.08     67.29 o 
  -1 -14   6      233.69      265.60     30.46 o 
   0 -14   6      566.59      564.64     41.89 o 
   1 -14   6      859.12      872.56     69.64 o 
   2 -14   6      192.45      166.20     22.01 o 
   3 -14   6      808.61      876.30     53.89 o 
   4 -14   6        3.91        3.16     21.96 o 
  -6 -13   6      896.89      858.21     70.40 o 
  -5 -13   6      542.33      498.86     52.40 o 
  -4 -13   6      637.29      665.14     58.61 o 
  -3 -13   6     2161.76     2093.62     94.03 o 
  -2 -13   6        1.25        6.18     15.74 o 
  -1 -13   6     1362.29     1441.60     69.07 o 
   0 -13   6      314.02      355.36     32.69 o 
   1 -13   6     1950.72     2071.91    137.18 o 
   2 -13   6      624.65      721.04     44.42 o 
   3 -13   6      276.78      290.19     25.64 o 
   4 -13   6     1283.18     1292.96    121.80 o 
   5 -13   6       32.05       40.65     22.97 o 
   6 -13   6      227.89      246.20     35.53 o 
  -7 -12   6     1588.73     1536.83     89.81 o 
  -6 -12   6       16.14       -5.54     21.71 o 
  -5 -12   6      875.10      766.62     60.91 o 
  -4 -12   6     1235.25     1233.78     71.82 o 
  -3 -12   6      932.96      930.30     63.37 o 
  -2 -12   6     1132.02     1220.79     92.50 o 
  -1 -12   6      177.85      197.43     24.14 o 
   0 -12   6     3229.87     3276.74    229.92 o 
   1 -12   6      788.24      719.36     68.89 o 
   2 -12   6      511.56      532.48     29.75 o 
   3 -12   6      560.92      583.63     32.08 o 
   4 -12   6      263.99      309.33     33.91 o 
   5 -12   6      607.35      608.05     43.67 o 
   6 -12   6       22.96       19.43     21.24 o 
   7 -12   6      424.02      481.90     43.27 o 
  -8 -11   6      517.67      549.08     59.27 o 
  -7 -11   6      382.50      311.88     44.40 o 
  -6 -11   6     1415.02     1317.03     75.14 o 
  -5 -11   6        0.41       -6.72     18.19 o 
  -4 -11   6     3365.20     3180.22    104.98 o 
  -3 -11   6      960.60     1011.96     65.17 o 
  -2 -11   6     1147.92     1206.34     66.30 o 
  -1 -11   6     1814.84     1794.73    125.50 o 
   0 -11   6        5.00       -8.64     12.44 o 
   1 -11   6     2618.17     2543.00    102.94 o 
   2 -11   6       73.68       68.26     14.58 o 
   3 -11   6     1758.97     1792.58     50.17 o 
   4 -11   6     1046.57     1102.77     69.77 o 
   5 -11   6      254.55      226.35     29.17 o 
   6 -11   6      318.33      306.94     33.90 o 
   7 -11   6       15.24       20.61     19.35 o 
   8 -11   6      292.16      330.53     38.45 o 
  -8 -10   6      752.01      689.84     62.55 o 
  -7 -10   6      790.33      767.33     61.66 o 
  -6 -10   6      624.45      655.12     54.53 o 
  -5 -10   6     1073.27      969.34     60.56 o 
  -4 -10   6      125.53      116.14     17.82 o 
  -3 -10   6     4106.35     4107.75    129.34 o 
  -2 -10   6      228.68      242.56     21.85 o 
  -1 -10   6     1354.63     1329.12     44.89 o 
   0 -10   6     3991.53     4024.79     98.99 o 
   1 -10   6      724.30      701.04     41.05 o 
   2 -10   6     2091.06     2006.88     45.89 o 
   3 -10   6        4.46       -1.96     10.77 o 
   4 -10   6     1756.18     1779.40    122.78 o 
   5 -10   6      791.52      759.53     44.43 o 
   6 -10   6      130.34      136.26     25.29 o 
   7 -10   6      369.44      380.62     50.29 o 
   8 -10   6        3.29        4.54     19.89 o 
  -9  -9   6      360.49      337.24     48.48 o 
  -8  -9   6      264.02      268.68     42.18 o 
  -7  -9   6     1987.03     1999.60     88.62 o 
  -6  -9   6      691.66      647.23     50.58 o 
  -5  -9   6      500.09      463.04     43.22 o 
  -4  -9   6     6061.90     6276.22    285.25 o 
  -3  -9   6      254.25      237.06     20.65 o 
  -2  -9   6     4024.52     4160.78     98.22 o 
  -1  -9   6     1263.08     1254.55     40.68 o 
   0  -9   6     3732.38     3875.38    124.02 o 
   1  -9   6     5820.59     5812.33    309.19 o 
   2  -9   6       26.80       33.11     11.79 o 
   3  -9   6     3374.45     3549.70    102.56 o 
   4  -9   6      576.61      530.87     27.24 o 
   5  -9   6      914.56      923.62     43.76 o 
   6  -9   6      488.12      452.38     39.68 o 
   7  -9   6      252.91      262.98     30.54 o 
   8  -9   6      555.00      533.92     42.00 o 
   9  -9   6        1.33       -5.93     18.43 o 
  -8  -8   6     1909.54     1812.83     87.33 o 
  -7  -8   6       44.99       24.22     20.51 o 
  -6  -8   6     3303.33     3234.13    101.07 o 
  -5  -8   6     1514.30     1532.21     80.33 o 
  -4  -8   6     3849.34     3719.83     93.85 o 
  -3  -8   6     8987.56     8966.05    235.42 o 
  -2  -8   6      429.74      413.86     29.02 o 
  -1  -8   6     9647.72     9854.81    536.98 o 
   0  -8   6     2615.75     2778.53    143.41 o 
   1  -8   6     6836.87     7042.15    122.06 o 
   2  -8   6     3790.14     3930.42    116.82 o 
   3  -8   6      730.69      714.79     27.92 o 
   4  -8   6     6577.59     6754.18    132.61 o 
   5  -8   6       48.37       41.99     14.06 o 
   6  -8   6      736.74      797.50     33.66 o 
   7  -8   6      330.94      357.20     32.75 o 
   8  -8   6      496.33      501.64     39.56 o 
   9  -8   6      239.25      207.53     42.00 o 
 -10  -7   6      480.04      510.86     44.08 o 
  -9  -7   6      245.60      248.04     31.36 o 
  -8  -7   6      550.95      572.65     39.71 o 
  -7  -7   6     4624.96     4808.48     91.11 o 
  -6  -7   6        5.15        8.57     19.33 o 
  -5  -7   6     4190.80     4233.51     62.18 o 
  -4  -7   6     1692.53     1668.22     34.26 o 
  -3  -7   6     6264.39     6443.37     85.01 o 
  -2  -7   6     3380.86     3557.30     42.26 o 
  -1  -7   6       18.85       20.99      9.13 o 
   0  -7   6    14244.03    14391.78    273.26 o 
   1  -7   6     1149.02     1169.90     30.68 o 
   2  -7   6     3411.34     3509.47     45.10 o 
   3  -7   6      533.65      547.02     18.89 o 
   4  -7   6      858.46      831.22     24.88 o 
   5  -7   6     2329.19     2341.89     58.54 o 
   6  -7   6       29.61       21.90     11.14 o 
   7  -7   6      998.19      989.44     38.37 o 
   8  -7   6      358.95      387.50     28.93 o 
   9  -7   6       73.57       92.73     26.42 o 
  10  -7   6       16.53       53.39     25.27 o 
 -10  -6   6        2.47        0.67     19.46 o 
  -9  -6   6      739.86      806.74     47.34 o 
  -8  -6   6     1477.64     1478.12     56.08 o 
  -7  -6   6     1405.92     1389.79     50.95 o 
  -6  -6   6     2424.26     2406.79     44.85 o 
  -5  -6   6       41.22       53.12     10.79 o 
  -4  -6   6     9296.81     9520.77    126.58 o 
  -3  -6   6     3146.17     3185.92     51.85 o 
  -2  -6   6     2377.44     2392.55     43.77 o 
  -1  -6   6     2542.83     2475.51     43.69 o 
   0  -6   6     1333.75     1397.90     30.95 o 
   1  -6   6     7838.36     7876.39     77.78 o 
   2  -6   6       12.49       20.83      6.34 o 
   3  -6   6     3814.80     3741.86    175.70 o 
   4  -6   6     1781.51     1724.10     32.67 o 
   5  -6   6      136.36      135.09     13.87 o 
   6  -6   6      704.58      738.58     26.77 o 
   7  -6   6       15.22       13.61     11.66 o 
   8  -6   6      712.59      757.05     36.10 o 
   9  -6   6       17.13       19.51     20.73 o 
  10  -6   6      111.45      124.11     28.70 o 
 -11  -5   6       68.77       81.21     27.11 o 
 -10  -5   6      543.96      646.51     46.87 o 
  -9  -5   6       24.59       33.45     19.03 o 
  -8  -5   6     1785.68     1852.69     72.30 o 
  -7  -5   6     1219.66     1202.20     47.26 o 
  -6  -5   6      576.00      590.68     32.82 o 
  -5  -5   6     2316.90     2370.32     67.92 o 
  -4  -5   6        7.67        9.62      9.28 o 
  -3  -5   6    11436.17    11119.15    221.63 o 
  -2  -5   6       54.36       39.22      8.43 o 
  -1  -5   6     5285.87     5031.39     56.06 o 
   0  -5   6     7305.22     7259.59     77.33 o 
   1  -5   6      733.05      691.46     15.95 o 
   2  -5   6     1621.39     1604.32     25.15 o 
   3  -5   6       22.12       20.74      7.11 o 
   4  -5   6     5641.04     5629.99     63.14 o 
   5  -5   6      638.63      615.71     27.12 o 
   6  -5   6      493.42      504.01     22.93 o 
   7  -5   6     1127.15     1151.47     33.29 o 
   8  -5   6       70.84       70.42     21.57 o 
   9  -5   6      480.34      488.58     39.59 o 
  10  -5   6        3.10        0.83     20.29 o 
 -11  -4   6      341.07      339.84     39.44 o 
 -10  -4   6      113.75      139.66     27.25 o 
  -9  -4   6      506.59      518.40     37.32 o 
  -8  -4   6      164.99      111.00     21.38 o 
  -7  -4   6     4307.27     4559.46    163.09 o 
  -6  -4   6     1228.39     1304.60     88.82 o 
  -5  -4   6     1476.41     1342.27     37.16 o 
  -4  -4   6    12303.39    12802.30    127.23 o 
  -3  -4   6       13.82       15.11      7.64 o 
  -2  -4   6     9721.85     9984.37    146.76 o 
  -1  -4   6     4108.19     4368.88     62.12 o 
   0  -4   6    10723.90    10992.03    176.90 o 
   1  -4   6    11738.27    12107.10     81.31 o 
   2  -4   6     1358.32     1350.58     28.88 o 
   3  -4   6     7166.21     7498.08     56.83 o 
   4  -4   6      930.84      936.29     24.13 o 
   5  -4   6     4658.79     4536.79    186.69 o 
   6  -4   6      677.71      657.94     24.84 o 
   7  -4   6      932.70      953.67     30.41 o 
   8  -4   6     1435.76     1414.86     45.72 o 
   9  -4   6        0.52        5.39     18.02 o 
  10  -4   6      159.10      162.58     30.19 o 
 -11  -3   6      479.06      493.10     43.71 o 
 -10  -3   6      211.46      212.38     30.76 o 
  -9  -3   6      138.08      130.59     23.97 o 
  -8  -3   6     2300.92     2357.50     51.73 o 
  -7  -3   6       16.09       11.06     10.25 o 
  -6  -3   6     4681.55     4984.68    309.63 o 
  -5  -3   6      454.94      449.99     24.31 o 
  -4  -3   6     7779.06     7765.48    206.14 o 
  -3  -3   6    13052.84    13541.12     93.09 o 
  -2  -3   6       56.95       59.81      6.92 o 
  -1  -3   6    20125.95    21141.14    347.45 o 
   0  -3   6      546.16      537.85     11.80 o 
   1  -3   6    19791.99    20477.68    119.12 o 
   2  -3   6     3711.54     3848.47     39.88 o 
   3  -3   6     2342.13     2457.46     38.56 o 
   4  -3   6     8624.64     8833.79     84.63 o 
   5  -3   6      111.87      117.83     12.39 o 
   6  -3   6     1952.46     1974.74     37.79 o 
   7  -3   6      457.08      454.23     28.01 o 
   8  -3   6      732.41      735.70     35.03 o 
   9  -3   6      365.20      402.86     74.62 o 
  10  -3   6        1.53        2.20     18.74 o 
 -11  -2   6       11.92        7.22     20.92 o 
 -10  -2   6      483.07      436.57     42.37 o 
  -9  -2   6      146.01      146.03     24.50 o 
  -8  -2   6     1653.07     1695.80     57.99 o 
  -7  -2   6     4642.60     4874.87    135.36 o 
  -6  -2   6       28.42       28.39     12.72 o 
  -5  -2   6     5246.48     5514.93    357.80 o 
  -4  -2   6     2744.16     2734.66     50.00 o 
  -3  -2   6    12022.37    12414.01    100.51 o 
  -2  -2   6     3724.38     3722.47     59.27 o 
  -1  -2   6     3459.53     3719.82     91.89 o 
   0  -2   6    40075.84    40714.64    364.84 o 
   1  -2   6      187.00      177.97      8.11 o 
   2  -2   6     3798.89     3866.57     34.95 o 
   3  -2   6     1691.52     1610.71     25.83 o 
   4  -2   6     2541.20     2542.12     35.23 o 
   5  -2   6     3646.50     3675.37     45.41 o 
   6  -2   6       14.33        9.57     11.49 o 
   7  -2   6     1498.98     1470.64     43.43 o 
   8  -2   6      420.32      406.22     28.78 o 
   9  -2   6      116.63       98.08     20.06 o 
  10  -2   6       39.26       55.38     23.61 o 
 -11  -1   6      764.72      734.19     49.86 o 
 -10  -1   6        3.23        6.44     17.82 o 
  -9  -1   6      690.89      646.61     32.96 o 
  -8  -1   6     1392.91     1374.64     54.04 o 
  -7  -1   6     1064.92     1022.06     42.25 o 
  -6  -1   6     2169.73     2295.41    128.27 o 
  -5  -1   6       66.50       62.94      9.28 o 
  -4  -1   6    16357.72    16923.21    221.11 o 
  -3  -1   6     1387.95     1407.03     33.98 o 
  -2  -1   6     9825.32    10221.23    134.16 o 
  -1  -1   6     8449.73     8969.88     63.23 o 
   0  -1   6      352.80      338.37     15.42 o 
   1  -1   6    17907.52    18050.01    133.42 o 
   2  -1   6        3.61        1.26      4.37 o 
   3  -1   6     5375.65     5343.39     78.31 o 
   4  -1   6     5011.84     4978.19    216.70 o 
   5  -1   6      498.87      468.66     18.72 o 
   6  -1   6      914.33      879.57     38.05 o 
   7  -1   6       63.11       62.37     15.82 o 
   8  -1   6     1030.30     1017.83     40.17 o 
   9  -1   6       54.56       56.25     18.21 o 
  10  -1   6      133.41      152.44     28.91 o 
 -11   0   6      114.39      100.79     28.02 o 
 -10   0   6      407.45      392.16     63.59 o 
  -9   0   6        1.58       -8.06     11.73 o 
  -8   0   6     1353.51     1269.86     49.73 o 
  -7   0   6      541.01      518.91     33.76 o 
  -6   0   6     1816.97     1848.75     50.93 o 
  -5   0   6     2230.81     2212.69     34.20 o 
  -4   0   6      564.68      536.39     39.18 o 
  -3   0   6    13972.83    14229.00    336.11 o 
  -2   0   6     1071.48     1209.12     20.33 o 
  -1   0   6     6484.54     6695.61     93.72 o 
   0   0   6     4859.74     4862.30     51.98 o 
   1   0   6     2314.28     2232.95     46.58 o 
   2   0   6     8063.44     8285.33     55.78 o 
   3   0   6       35.68       32.70      6.85 o 
   4   0   6     7848.19     8219.03    149.18 o 
   5   0   6      652.18      677.98     28.27 o 
   6   0   6     1129.85     1101.51     35.79 o 
   7   0   6     1118.09     1127.09     39.33 o 
   8   0   6      118.36      105.42     19.52 o 
   9   0   6      356.31      400.99     30.56 o 
  10   0   6        2.33        2.10     19.93 o 
 -11   1   6      117.96      136.48     30.79 o 
 -10   1   6       99.33       99.90     20.74 o 
  -9   1   6      230.65      238.41     23.68 o 
  -8   1   6      141.84      152.36     24.32 o 
  -7   1   6     3118.11     3113.93     72.21 o 
  -6   1   6      106.62      113.95     18.81 o 
  -5   1   6      491.82      465.58     29.10 o 
  -4   1   6     4303.98     4004.81    139.77 o 
  -3   1   6      242.77      226.75     14.78 o 
  -2   1   6     2966.61     2729.71     47.11 o 
  -1   1   6       58.27       67.12      6.97 o 
   0   1   6    17078.13    17155.79    385.14 o 
   1   1   6     2999.31     2905.06     80.16 o 
   2   1   6      680.26      711.42     20.35 o 
   3   1   6     5061.26     5006.45     57.72 o 
   4   1   6      118.32      113.93     10.34 o 
   5   1   6     3371.70     3398.22     56.02 o 
   6   1   6      112.86      117.87     16.26 o 
   7   1   6      760.66      702.54     33.08 o 
   8   1   6      655.97      724.49     36.07 o 
   9   1   6       24.03       22.52     17.03 o 
  10   1   6       86.26      110.73     22.41 o 
 -11   2   6      450.59      458.63     52.84 o 
 -10   2   6       62.13       70.38     19.64 o 
  -9   2   6      199.71      226.23     29.94 o 
  -8   2   6     1567.01     1551.93     58.45 o 
  -7   2   6        1.73       18.94     16.81 o 
  -6   2   6     1592.88     1654.32     53.15 o 
  -5   2   6      402.15      403.76     28.57 o 
  -4   2   6     4051.78     4058.42    187.73 o 
  -3   2   6     6712.70     6725.88    200.20 o 
  -2   2   6      353.67      331.81     14.31 o 
  -1   2   6     8858.62     8950.51    203.07 o 
   0   2   6      730.26      744.84     17.94 o 
   1   2   6     8259.86     8316.12    185.88 o 
   2   2   6      575.88      570.34     20.35 o 
   3   2   6     1141.82     1177.24     38.75 o 
   4   2   6     6796.78     6678.94     84.66 o 
   5   2   6       11.60       17.16     10.87 o 
   6   2   6     1127.83     1109.53     37.05 o 
   7   2   6      109.65       95.85     17.78 o 
   8   2   6      461.35      465.91     30.96 o 
   9   2   6      286.70      309.54     29.20 o 
 -10   3   6      396.74      401.47     32.23 o 
  -9   3   6      110.41      111.50     25.54 o 
  -8   3   6      682.01      700.28     43.54 o 
  -7   3   6     2460.03     2357.45     86.45 o 
  -6   3   6       49.57       58.94     18.46 o 
  -5   3   6     3117.31     3255.13     70.10 o 
  -4   3   6      400.53      404.87     28.95 o 
  -3   3   6     5517.90     5582.62    107.44 o 
  -2   3   6     1762.83     1698.50     28.99 o 
  -1   3   6     1478.82     1519.30     27.15 o 
   0   3   6    11870.46    11894.57    350.42 o 
   1   3   6       23.90       24.92      7.36 o 
   2   3   6     4190.56     4231.13     74.96 o 
   3   3   6      999.42     1040.62     25.08 o 
   4   3   6     2038.55     1948.96     42.76 o 
   5   3   6     2243.59     2286.16     65.76 o 
   6   3   6      114.94       96.77     16.34 o 
   7   3   6     1463.57     1447.85     46.49 o 
   8   3   6      171.02      154.64     22.62 o 
   9   3   6      180.21      198.66     25.47 o 
 -10   4   6        2.56       19.71     16.93 o 
  -9   4   6      436.85      442.84     45.42 o 
  -8   4   6      418.97      378.54     36.20 o 
  -7   4   6     1298.91     1214.78     53.26 o 
  -6   4   6      982.83      954.44     45.21 o 
  -5   4   6      154.28      162.32     23.04 o 
  -4   4   6     7188.25     7512.58    103.54 o 
  -3   4   6      676.88      665.33     25.14 o 
  -2   4   6     2200.61     2152.15     37.65 o 
  -1   4   6     3288.86     3170.78     96.91 o 
   0   4   6      755.58      705.12     22.88 o 
   1   4   6     7103.26     7029.52    142.02 o 
   2   4   6       21.82       18.71      8.45 o 
   3   4   6     4324.77     4238.24     60.12 o 
   4   4   6     1137.10     1139.11     34.89 o 
   5   4   6     1213.84     1166.61     37.94 o 
   6   4   6      987.20     1019.89     38.25 o 
   7   4   6       66.00       61.35     16.35 o 
   8   4   6      924.39      911.57     61.60 o 
   9   4   6       26.29       23.37     16.89 o 
 -10   5   6      171.24      159.23     25.49 o 
  -9   5   6       28.54       27.69     23.35 o 
  -8   5   6      927.23      947.20     53.51 o 
  -7   5   6      158.63      149.85     27.04 o 
  -6   5   6      738.15      737.60    105.69 o 
  -5   5   6      736.40      708.35     72.73 o 
  -4   5   6      210.93      239.78     25.99 o 
  -3   5   6     3304.36     3266.99     69.66 o 
  -2   5   6       42.84       47.45     10.20 o 
  -1   5   6     1905.02     1882.88     34.62 o 
   0   5   6     1486.18     1392.89     30.25 o 
   1   5   6     1631.75     1568.77     42.66 o 
   2   5   6     1923.65     1859.09     85.02 o 
   3   5   6      101.33      117.55     14.84 o 
   4   5   6     3921.84     3881.85     88.87 o 
   5   5   6      296.56      276.60     22.79 o 
   6   5   6      492.48      508.33     30.28 o 
   7   5   6      319.32      349.21     28.03 o 
   8   5   6      114.94      109.90     22.28 o 
  -9   6   6      130.98      158.02     31.91 o 
  -8   6   6       23.80       20.15     22.02 o 
  -7   6   6      907.45      883.23     51.29 o 
  -6   6   6      118.13      123.93     25.72 o 
  -5   6   6      378.08      424.62     36.26 o 
  -4   6   6      934.77      984.93     46.69 o 
  -3   6   6      373.69      399.92     31.57 o 
  -2   6   6     1008.58      997.79     37.64 o 
  -1   6   6        4.80        6.16      8.98 o 
   0   6   6     3437.52     3404.19     47.99 o 
   1   6   6     1021.66     1006.56     28.29 o 
   2   6   6      147.62      135.41     15.44 o 
   3   6   6     1287.50     1346.30     39.01 o 
   4   6   6       14.62       27.20     13.61 o 
   5   6   6      770.00      761.76     34.04 o 
   6   6   6        5.16        1.51     13.45 o 
   7   6   6      353.07      399.96     30.67 o 
  -8   7   6      606.08      552.47     46.62 o 
  -7   7   6       68.06       84.26     26.30 o 
  -6   7   6      879.21      859.02     50.71 o 
  -5   7   6       59.71       46.62     22.30 o 
  -4   7   6     2687.67     2715.64     75.70 o 
  -3   7   6     1889.78     1863.47     61.10 o 
  -2   7   6      351.08      341.49     30.73 o 
  -1   7   6     2781.11     2835.63     46.41 o 
   0   7   6      109.84       81.38     12.77 o 
   1   7   6     2517.41     2452.69     44.14 o 
   2   7   6      600.06      537.76     26.90 o 
   3   7   6      761.28      691.01     30.96 o 
   4   7   6     2006.10     2078.39     52.23 o 
   5   7   6        9.44       12.31     14.00 o 
   6   7   6      596.49      588.94     34.77 o 
   7   7   6      137.44      117.91     22.70 o 
  -7   8   6      616.44      554.96     47.02 o 
  -6   8   6       89.19      121.95     29.25 o 
  -5   8   6      767.68      783.14     56.26 o 
  -4   8   6       27.93       18.82     21.32 o 
  -3   8   6     1416.09     1341.67     56.78 o 
  -2   8   6      447.42      463.11     37.10 o 
  -1   8   6      483.94      491.84     23.84 o 
   0   8   6     2566.59     2670.96     48.11 o 
   1   8   6        1.57        8.35     11.40 o 
   2   8   6      976.12      958.66     35.72 o 
   3   8   6      259.19      241.86     21.57 o 
   4   8   6      701.53      660.25     33.14 o 
   5   8   6      685.54      697.06     36.66 o 
   6   8   6       16.10       18.88     20.88 o 
  -6   9   6      251.74      256.50     37.74 o 
  -5   9   6      142.13      118.64     29.94 o 
  -4   9   6     1400.07     1525.17     66.07 o 
  -3   9   6       72.36       80.55     24.84 o 
  -2   9   6      589.98      589.32     42.46 o 
  -1   9   6      472.91      477.71     37.90 o 
   0   9   6      451.43      477.43     35.34 o 
   1   9   6     1047.03     1046.96     48.61 o 
   2   9   6        1.05        0.49     16.74 o 
   3   9   6      927.23      978.95     50.15 o 
   4   9   6      304.30      264.99     32.90 o 
   5   9   6      223.58      223.85     50.83 o 
  -5  10   6      244.68      275.04     38.72 o 
  -4  10   6       95.11      101.28     29.78 o 
  -3  10   6      647.22      684.17     49.88 o 
  -2  10   6        0.51      -13.27     20.17 o 
  -1  10   6      534.39      560.39     43.48 o 
   0  10   6      318.24      347.56     45.86 o 
   1  10   6      279.15      282.51     31.58 o 
   2  10   6      495.46      540.06     41.60 o 
   3  10   6        1.40      -10.19     28.05 o 
  -2  11   6      484.12      510.60     46.48 o 
  -1  11   6       13.74      -12.08     28.24 o 
   0  11   6      721.31      821.99     69.82 o 
  -2 -15   7      821.97      896.60     70.26 o 
  -1 -15   7      296.05      280.82     33.51 o 
   0 -15   7      420.21      450.13     40.50 o 
   1 -15   7      801.80      839.54     93.49 o 
   2 -15   7        9.65       14.90     17.06 o 
  -4 -14   7      205.61      192.62     39.88 o 
  -3 -14   7     2086.26     2065.34     97.79 o 
  -2 -14   7       36.25       38.72     23.36 o 
  -1 -14   7      820.92      759.45     73.61 o 
   0 -14   7      763.69      770.66     89.88 o 
   1 -14   7      323.98      330.96     48.58 o 
   2 -14   7      709.21      736.35     37.91 o 
   3 -14   7       28.25       19.11     24.39 o 
   4 -14   7      987.80      993.67     76.16 o 
  -6 -13   7      140.31      109.76     34.62 o 
  -5 -13   7      859.14      882.06     65.92 o 
  -4 -13   7     1401.26     1414.03     80.02 o 
  -3 -13   7      384.32      294.59     41.57 o 
  -2 -13   7     1406.11     1557.32     56.30 o 
  -1 -13   7        6.34       -5.88     15.51 o 
   0 -13   7     3093.21     2998.15    121.62 o 
   1 -13   7     1152.44     1142.08     52.96 o 
   2 -13   7      810.00      776.25     68.24 o 
   3 -13   7      960.62     1069.93     43.13 o 
   4 -13   7        9.07       17.61     20.47 o 
   5 -13   7      457.26      494.62     42.50 o 
   6 -13   7       16.36        0.68     20.56 o 
  -7 -12   7       48.92       68.21     31.27 o 
  -6 -12   7     1145.99     1184.93     76.07 o 
  -5 -12   7       20.02       -1.33     20.22 o 
  -4 -12   7     1633.43     1570.03     78.95 o 
  -3 -12   7     1602.49     1662.47    169.65 o 
  -2 -12   7      474.69      445.55     32.19 o 
  -1 -12   7     2075.39     2196.15    121.60 o 
   0 -12   7        2.37       25.60     16.45 o 
   1 -12   7     2221.44     2119.07     95.16 o 
   2 -12   7       25.60       17.14     13.66 o 
   3 -12   7      549.93      582.32     32.06 o 
   4 -12   7      588.93      612.30     38.22 o 
   5 -12   7       38.93       37.42     19.88 o 
   6 -12   7      329.82      320.19     36.66 o 
   7 -12   7        1.08       -4.75     18.80 o 
  -8 -11   7      633.77      663.81     63.70 o 
  -7 -11   7     1062.92     1017.35     71.59 o 
  -6 -11   7      499.27      399.13     45.26 o 
  -5 -11   7     1291.16     1221.76     69.42 o 
  -4 -11   7       60.34       56.34     16.84 o 
  -3 -11   7     3235.63     3347.56    185.59 o 
  -2 -11   7      282.81      274.83     44.01 o 
  -1 -11   7     1942.15     1968.69    174.18 o 
   0 -11   7     2301.45     2308.28     67.16 o 
   1 -11   7      459.63      440.37     33.94 o 
   2 -11   7     1170.33     1159.93     38.48 o 
   3 -11   7       11.49        1.49     12.38 o 
   4 -11   7     1562.53     1554.38     49.79 o 
   5 -11   7      478.41      440.84     37.62 o 
   6 -11   7      146.49      147.07     27.18 o 
   7 -11   7      452.02      473.71     41.43 o 
  -8 -10   7      118.90      106.04     33.72 o 
  -7 -10   7     1151.51     1075.38     70.84 o 
  -6 -10   7      634.82      606.58     52.44 o 
  -5 -10   7      171.95      181.73     30.79 o 
  -4 -10   7     1948.50     2111.27    170.14 o 
  -3 -10   7       12.94       26.37     13.02 o 
  -2 -10   7     1108.66     1066.17     39.93 o 
  -1 -10   7      195.49      208.38     21.55 o 
   0 -10   7     1435.43     1345.42     45.23 o 
   1 -10   7     2149.01     2147.16    121.00 o 
   2 -10   7      405.49      392.89     24.14 o 
   3 -10   7     1036.84     1058.35     37.54 o 
   4 -10   7       86.01      103.04     17.04 o 
   5 -10   7      734.31      716.79     45.45 o 
   6 -10   7      129.99      139.08     25.80 o 
   7 -10   7       94.26       93.91     25.03 o 
   8 -10   7      397.41      421.38     39.99 o 
  -9  -9   7        5.85       30.53     24.72 o 
  -8  -9   7     1356.53     1289.15     78.16 o 
  -7  -9   7      656.61      672.46     54.22 o 
  -6  -9   7      955.83     1007.96     62.06 o 
  -5  -9   7      726.40      790.18     72.41 o 
  -4  -9   7      534.93      470.38     51.88 o 
  -3  -9   7     5960.62     6191.81     86.01 o 
  -2  -9   7      842.64      749.45     32.62 o 
  -1  -9   7     3125.01     3172.25    115.93 o 
   0  -9   7     4086.15     4186.31    193.82 o 
   1  -9   7     2200.94     2223.22     51.27 o 
   2  -9   7     2152.32     2234.26     55.99 o 
   3  -9   7      123.75      132.58     16.60 o 
   4  -9   7     3217.27     3292.65     92.72 o 
   5  -9   7     1060.42      999.61     37.09 o 
   6  -9   7      363.88      346.52     32.43 o 
   7  -9   7      311.79      326.58     33.31 o 
   8  -9   7       59.37       72.67     23.57 o 
   9  -9   7      191.57      161.10     42.60 o 
  -8  -8   7      144.55      116.79     30.00 o 
  -7  -8   7     3119.51     2903.29    101.03 o 
  -6  -8   7        4.45        4.84     15.32 o 
  -5  -8   7     2922.23     2889.08    196.50 o 
  -4  -8   7     6227.12     6495.47    268.69 o 
  -3  -8   7     2005.86     1935.02     46.95 o 
  -2  -8   7     6545.37     6603.23    191.71 o 
  -1  -8   7       51.13       59.49     12.81 o 
   0  -8   7    14225.87    14533.31    507.86 o 
   1  -8   7     2714.42     2819.44     91.42 o 
   2  -8   7     1714.63     1507.15     59.30 o 
   3  -8   7     3846.82     3968.56    126.78 o 
   4  -8   7      140.35      144.87     16.87 o 
   5  -8   7     2017.38     2072.41     59.72 o 
   6  -8   7       11.02       23.03     13.99 o 
   7  -8   7     1055.97     1031.74     49.91 o 
   8  -8   7      454.73      447.94     38.22 o 
   9  -8   7       18.46       19.51     27.65 o 
 -10  -7   7       77.82       84.32     26.26 o 
  -9  -7   7      605.38      608.87     43.84 o 
  -8  -7   7     1550.68     1562.85    109.39 o 
  -7  -7   7     1018.66      979.03     44.21 o 
  -6  -7   7     4031.60     4216.50     72.93 o 
  -5  -7   7      399.13      385.85     21.07 o 
  -4  -7   7     7613.56     7332.69    417.44 o 
  -3  -7   7     5790.75     5481.32    279.37 o 
  -2  -7   7     3889.71     3560.06    261.64 o 
  -1  -7   7     5197.91     5176.39    118.23 o 
   0  -7   7       51.54       66.16     10.29 o 
   1  -7   7     7345.99     7632.06    141.92 o 
   2  -7   7      521.60      546.63     19.11 o 
   3  -7   7     1621.89     1626.25     30.36 o 
   4  -7   7     3262.85     3352.81     69.76 o 
   5  -7   7      269.31      285.89     18.36 o 
   6  -7   7      589.00      595.19     25.50 o 
   7  -7   7       16.45       16.80     13.66 o 
   8  -7   7      285.33      269.19     24.98 o 
   9  -7   7       38.29       37.92     21.86 o 
 -10  -6   7      706.58      815.67     67.60 o 
  -9  -6   7       36.96       38.59     19.89 o 
  -8  -6   7     1858.73     1871.31     62.56 o 
  -7  -6   7     3406.53     3450.96     76.89 o 
  -6  -6   7     1167.81     1191.15     33.89 o 
  -5  -6   7     2277.38     2280.20     50.53 o 
  -4  -6   7       93.01       75.38     12.77 o 
  -3  -6   7     8813.18     8994.65    132.39 o 
  -2  -6   7     2288.84     2161.11     42.05 o 
  -1  -6   7     4779.97     4712.81     65.45 o 
   0  -6   7     8891.21     8962.21    105.81 o 
   1  -6   7      494.93      519.28     15.60 o 
   2  -6   7     3230.89     3221.23    107.92 o 
   3  -6   7       65.29       65.12      9.22 o 
   4  -6   7     2767.11     2829.62     43.72 o 
   5  -6   7     1620.73     1619.09     35.08 o 
   6  -6   7      328.76      318.06     19.77 o 
   7  -6   7      354.38      399.83     23.24 o 
   8  -6   7       21.20       22.92     19.72 o 
   9  -6   7      107.27      159.48     28.66 o 
  10  -6   7        3.79        2.58     21.25 o 
 -10  -5   7       35.16       35.90     22.00 o 
  -9  -5   7      687.31      706.07     44.26 o 
  -8  -5   7      253.52      231.20     26.95 o 
  -7  -5   7     2739.59     2952.82     81.03 o 
  -6  -5   7      552.83      580.12     44.64 o 
  -5  -5   7      877.26      872.13     32.55 o 
  -4  -5   7     7180.47     7353.98     89.15 o 
  -3  -5   7      334.84      312.76     19.12 o 
  -2  -5   7     2411.15     2386.83     40.90 o 
  -1  -5   7     2562.28     2487.81     74.07 o 
   0  -5   7     8443.07     8568.29    210.22 o 
   1  -5   7     3965.02     3867.54     60.87 o 
   2  -5   7       30.86       30.22      6.96 o 
   3  -5   7     3005.45     2945.28     38.47 o 
   4  -5   7      563.39      525.79     20.56 o 
   5  -5   7     1630.98     1562.96     45.59 o 
   6  -5   7      210.92      233.94     16.94 o 
   7  -5   7      615.22      541.20     25.37 o 
   8  -5   7      730.32      774.17     45.95 o 
   9  -5   7        2.96        0.37     19.35 o 
  10  -5   7       68.92       74.35     25.73 o 
 -11  -4   7      355.87      428.40     42.76 o 
 -10  -4   7      407.67      410.04     37.90 o 
  -9  -4   7       44.01       51.95     19.58 o 
  -8  -4   7     1774.05     1895.94     61.66 o 
  -7  -4   7      192.89      184.55     20.95 o 
  -6  -4   7     1606.70     1740.76    115.08 o 
  -5  -4   7     2005.13     1978.40     45.75 o 
  -4  -4   7     1510.24     1421.75     43.31 o 
  -3  -4   7    12235.83    12516.51     94.07 o 
  -2  -4   7      264.93      218.52     12.22 o 
  -1  -4   7     4011.30     3923.55     35.41 o 
   0  -4   7     6107.27     6272.50    104.52 o 
   1  -4   7     4711.49     4630.13     38.63 o 
   2  -4   7     2014.53     2051.01     28.90 o 
   3  -4   7      292.35      275.28     14.42 o 
   4  -4   7     7817.45     7909.49     65.30 o 
   5  -4   7      380.33      349.73     18.83 o 
   6  -4   7     1062.30     1046.77     29.56 o 
   7  -4   7      508.78      466.99     28.90 o 
   8  -4   7      264.84      266.05     36.28 o 
   9  -4   7      369.02      385.55     37.15 o 
  10  -4   7        1.36       -2.15     19.86 o 
 -11  -3   7      161.03      142.57     29.77 o 
 -10  -3   7      384.77      402.87     37.10 o 
  -9  -3   7      272.86      276.73     37.24 o 
  -8  -3   7      257.31      225.79     25.96 o 
  -7  -3   7     4939.04     5132.56    176.84 o 
  -6  -3   7      189.44      198.37     20.21 o 
  -5  -3   7     4424.15     4501.29     92.83 o 
  -4  -3   7     4389.93     4375.61     49.51 o 
  -3  -3   7     4532.93     4494.13     46.10 o 
  -2  -3   7     5028.89     5116.26     65.10 o 
  -1  -3   7      503.48      481.69     12.88 o 
   0  -3   7    10044.26    10104.37    191.14 o 
   1  -3   7     2300.35     2198.56     25.19 o 
   2  -3   7     4802.26     4884.21     41.81 o 
   3  -3   7     3123.07     3174.11     37.53 o 
   4  -3   7     1050.26     1025.57     25.11 o 
   5  -3   7     4018.68     4106.30     50.33 o 
   6  -3   7       12.53       17.40      9.91 o 
   7  -3   7     1473.33     1446.04     43.86 o 
   8  -3   7      473.91      484.91     31.08 o 
   9  -3   7       84.97       97.68     24.76 o 
  10  -3   7      102.87      138.16     28.95 o 
 -11  -2   7      668.72      719.71     61.44 o 
 -10  -2   7       72.26       73.82     24.25 o 
  -9  -2   7      875.51      927.11     56.37 o 
  -8  -2   7     2806.95     2762.59     68.43 o 
  -7  -2   7     1311.46     1392.50     67.83 o 
  -6  -2   7     3819.13     3959.80     78.62 o 
  -5  -2   7      276.37      288.47     16.54 o 
  -4  -2   7    11709.92    11690.24    153.74 o 
  -3  -2   7     6479.43     6637.98     80.71 o 
  -2  -2   7     3598.95     3719.56     70.27 o 
  -1  -2   7     8689.52     9235.98     68.45 o 
   0  -2   7     1634.11     1711.85     30.94 o 
   1  -2   7    11569.34    11963.24     80.40 o 
   2  -2   7     2409.87     2398.04     31.85 o 
   3  -2   7     4361.23     4327.37     42.71 o 
   4  -2   7     5232.60     5258.72     51.30 o 
   5  -2   7      516.96      514.51     20.08 o 
   6  -2   7      989.14      970.32     34.26 o 
   7  -2   7        0.80      -11.55     11.96 o 
   8  -2   7      629.57      661.29     34.61 o 
   9  -2   7      120.62      106.40     21.20 o 
  10  -2   7       34.13       39.21     22.55 o 
 -11  -1   7       45.54       47.72     36.55 o 
 -10  -1   7      717.52      682.62    111.01 o 
  -9  -1   7      103.48       96.30     18.31 o 
  -8  -1   7     1775.92     1969.12     60.70 o 
  -7  -1   7     2255.44     2329.67     60.56 o 
  -6  -1   7     1056.67     1064.63     39.90 o 
  -5  -1   7     2444.32     2502.86     39.22 o 
  -4  -1   7      318.61      327.02     17.28 o 
  -3  -1   7    19627.21    20623.55    487.75 o 
  -2  -1   7     2339.33     2435.94     27.30 o 
  -1  -1   7     7184.33     7391.85     78.58 o 
   0  -1   7    15204.63    15828.44     92.40 o 
   1  -1   7       57.38       59.14      9.44 o 
   2  -1   7     2919.14     2920.82     57.83 o 
   3  -1   7      699.89      668.42     24.52 o 
   4  -1   7     6019.87     6099.40     61.09 o 
   5  -1   7     1890.19     1915.40     42.94 o 
   6  -1   7      388.04      390.76     24.78 o 
   7  -1   7      940.60      901.38     36.54 o 
   8  -1   7       12.70       17.09     15.44 o 
   9  -1   7      250.82      264.88     27.33 o 
  10  -1   7       44.63       46.72     23.12 o 
 -11   0   7      349.54      301.93     36.66 o 
 -10   0   7      119.41      113.86     26.18 o 
  -9   0   7      299.64      327.20     51.37 o 
  -8   0   7        3.08       -0.37     16.00 o 
  -7   0   7     3102.11     3174.43     72.06 o 
  -6   0   7     1169.21     1233.02     61.35 o 
  -5   0   7     3311.31     3527.90    122.60 o 
  -4   0   7     7910.57     7991.05    156.35 o 
  -3   0   7      212.33      214.68     14.73 o 
  -2   0   7     7848.17     7985.82    123.07 o 
  -1   0   7      783.98      747.40     19.02 o 
   0   0   7    10434.81    10430.86    131.95 o 
   1   0   7     5130.51     5081.46    102.53 o 
   2   0   7     1199.19     1234.60     21.35 o 
   3   0   7     5409.75     5435.33     51.16 o 
   4   0   7      470.72      436.16     17.82 o 
   5   0   7     2895.51     2841.96     51.81 o 
   6   0   7      377.15      387.30     24.44 o 
   7   0   7      456.34      457.47     28.66 o 
   8   0   7      908.93      904.23     39.24 o 
   9   0   7        0.60        6.85     16.31 o 
  10   0   7      144.11      145.05     33.73 o 
 -11   1   7      289.15      317.57     66.36 o 
 -10   1   7      106.55      124.80     22.50 o 
  -9   1   7       74.84       84.08     22.91 o 
  -8   1   7     1721.92     1717.54     60.57 o 
  -7   1   7        0.40        6.52     14.96 o 
  -6   1   7     1784.59     1822.48     54.17 o 
  -5   1   7      816.79      859.10     36.95 o 
  -4   1   7     5878.12     5913.47    187.70 o 
  -3   1   7     5794.07     5857.30    158.46 o 
  -2   1   7      111.06      125.64      9.81 o 
  -1   1   7     4625.00     4619.80    111.31 o 
   0   1   7     1663.78     1666.72     52.12 o 
   1   1   7     5820.87     5627.74    137.74 o 
   2   1   7     2008.13     2052.96     59.74 o 
   3   1   7      423.70      420.47     19.38 o 
   4   1   7     4505.18     4553.41     60.62 o 
   5   1   7      208.18      192.22     17.89 o 
   6   1   7      572.40      550.51     28.04 o 
   7   1   7      228.02      243.04     23.02 o 
   8   1   7      242.18      259.45     25.24 o 
   9   1   7      233.71      318.08     38.79 o 
 -10   2   7      247.29      248.23     34.37 o 
  -9   2   7      159.40      201.73     44.00 o 
  -8   2   7      419.23      415.30     34.93 o 
  -7   2   7     3033.00     3087.24     88.02 o 
  -6   2   7        9.16        5.77     14.44 o 
  -5   2   7     1924.74     1926.05     77.07 o 
  -4   2   7     4008.88     4092.48     85.98 o 
  -3   2   7     5027.80     5083.52    203.47 o 
  -2   2   7     2286.38     2348.92     48.70 o 
  -1   2   7      767.59      745.09     30.41 o 
   0   2   7    11958.86    12084.24    335.66 o 
   1   2   7     2284.67     2187.14    127.78 o 
   2   2   7     3154.98     3211.08     66.38 o 
   3   2   7     2235.55     2298.60     76.43 o 
   4   2   7     1012.36      956.65     38.23 o 
   5   2   7     1814.86     1859.03     44.69 o 
   6   2   7        0.18       -2.03     10.92 o 
   7   2   7      824.20      803.82     36.31 o 
   8   2   7      283.49      322.27     27.30 o 
   9   2   7       74.52      122.81     29.60 o 
 -10   3   7        5.42       -0.08     16.57 o 
  -9   3   7      410.39      426.43     39.26 o 
  -8   3   7      616.28      605.95     42.62 o 
  -7   3   7      328.05      342.18     32.23 o 
  -6   3   7     1792.25     1796.03     79.20 o 
  -5   3   7        0.99       -4.22     14.08 o 
  -4   3   7     5389.62     5488.83     86.39 o 
  -3   3   7     1886.87     1857.48     65.07 o 
  -2   3   7     4738.61     4862.43     74.87 o 
  -1   3   7     4929.04     4943.17    100.49 o 
   0   3   7      570.71      556.15     19.29 o 
   1   3   7     6249.02     6243.46    142.03 o 
   2   3   7      348.95      331.81     16.61 o 
   3   3   7     3588.72     3579.56    107.45 o 
   4   3   7     1722.21     1565.28     74.21 o 
   5   3   7      758.65      721.91     30.96 o 
   6   3   7      546.33      610.11     30.95 o 
   7   3   7        0.22        2.16     12.84 o 
   8   3   7      583.58      647.93     49.42 o 
   9   3   7       90.32       88.26     28.18 o 
 -10   4   7      212.35      231.93     35.47 o 
  -9   4   7       58.04       58.78     24.79 o 
  -8   4   7      802.80      807.30     48.71 o 
  -7   4   7      767.02      732.57     44.50 o 
  -6   4   7      276.59      294.24     29.96 o 
  -5   4   7     1948.47     1972.57    114.80 o 
  -4   4   7       70.86       83.83     28.36 o 
  -3   4   7     5936.23     5977.45     89.30 o 
  -2   4   7     1485.10     1404.86     30.40 o 
  -1   4   7     1846.59     1803.68     40.71 o 
   0   4   7     3461.22     3461.62     86.24 o 
   1   4   7      744.91      705.42     22.69 o 
   2   4   7     2068.25     2054.45     72.22 o 
   3   4   7       26.16       34.96     11.69 o 
   4   4   7     3506.11     3569.53     66.13 o 
   5   4   7      811.69      798.74     33.39 o 
   6   4   7      218.84      206.54     22.21 o 
   7   4   7      599.30      602.59     44.48 o 
   8   4   7        0.81        3.98     20.27 o 
  -9   5   7      187.60      223.64     37.68 o 
  -8   5   7        0.82       21.83     21.42 o 
  -7   5   7     1559.40     1546.78     62.97 o 
  -6   5   7      160.62      178.78     29.86 o 
  -5   5   7      458.47      457.06     35.65 o 
  -4   5   7     2242.40     2262.55     63.98 o 
  -3   5   7      162.80      166.02     22.09 o 
  -2   5   7      815.96      795.25     30.49 o 
  -1   5   7       30.82       21.14      9.78 o 
   0   5   7     4708.31     4646.01     85.96 o 
   1   5   7     1557.10     1487.21     42.99 o 
   2   5   7      747.69      667.50     27.28 o 
   3   5   7     1778.03     1736.05     43.18 o 
   4   5   7        0.55       -2.02     11.35 o 
   5   5   7      982.45     1017.30     38.50 o 
   6   5   7       74.25       69.28     23.14 o 
   7   5   7      380.63      331.34     37.15 o 
   8   5   7      412.29      518.10     72.57 o 
  -9   6   7      124.99      121.15     30.92 o 
  -8   6   7      566.21      576.93     51.78 o 
  -7   6   7        0.04        1.18     19.87 o 
  -6   6   7      690.98      681.26     82.92 o 
  -5   6   7      145.54      124.45     25.60 o 
  -4   6   7     1276.76     1324.91     53.55 o 
  -3   6   7     1970.54     1989.75     64.10 o 
  -2   6   7      183.24      165.56     21.95 o 
  -1   6   7     2712.22     2737.50     52.87 o 
   0   6   7      601.87      595.48     24.07 o 
   1   6   7     1973.26     2013.65     39.92 o 
   2   6   7      683.16      672.87     28.90 o 
   3   6   7      528.46      475.06     26.95 o 
   4   6   7     1827.73     1865.03     49.29 o 
   5   6   7        0.03       -8.68     16.66 o 
   6   6   7      475.99      509.64     41.11 o 
   7   6   7      143.90      147.95     30.74 o 
  -8   7   7      166.86      181.99     34.01 o 
  -7   7   7      609.34      658.54     82.66 o 
  -6   7   7        0.29       -4.76     20.21 o 
  -5   7   7      841.56      974.11     89.77 o 
  -4   7   7      447.75      396.78     50.53 o 
  -3   7   7     1350.30     1379.98     56.40 o 
  -2   7   7     1229.38     1190.45     50.28 o 
  -1   7   7      198.85      185.28     16.90 o 
   0   7   7     3493.89     3651.21     55.76 o 
   1   7   7      148.08      129.41     17.08 o 
   2   7   7     1699.28     1726.13     46.02 o 
   3   7   7      733.53      691.50     42.02 o 
   4   7   7      631.40      608.73     42.19 o 
   5   7   7      854.42      869.59     53.31 o 
   6   7   7        1.94       -7.76     18.25 o 
  -7   8   7      245.73      292.58     39.94 o 
  -6   8   7      381.50      405.32     49.45 o 
  -5   8   7       11.37       15.40     22.59 o 
  -4   8   7     1543.17     1544.59     63.96 o 
  -3   8   7      293.37      297.67     32.92 o 
  -2   8   7      689.74      734.95     47.63 o 
  -1   8   7      920.75      958.43     56.19 o 
   0   8   7      266.14      258.96     19.62 o 
   1   8   7     1667.41     1698.27     57.74 o 
   2   8   7       21.34       14.78     16.37 o 
   3   8   7      916.26      986.79     49.60 o 
   4   8   7      261.68      236.05     30.76 o 
   5   8   7      226.56      257.48     32.66 o 
  -5   9   7      365.60      335.90     40.35 o 
  -4   9   7       68.12       43.28     26.40 o 
  -3   9   7     1092.56     1130.60     59.29 o 
  -2   9   7       95.48       77.40     25.00 o 
  -1   9   7      573.47      645.86     72.61 o 
   0   9   7      703.18      691.83     60.64 o 
   1   9   7      214.16      162.44     39.39 o 
   2   9   7      545.99      575.51     63.08 o 
   3   9   7        3.78       14.56     30.24 o 
  -3  10   7       40.74       61.10     44.22 o 
  -2  10   7      299.70      306.67     60.07 o 
   1  10   7      380.38      347.12     51.37 o 
  -2 -15   8        7.87        1.21     24.59 o 
  -1 -15   8      804.69      847.52     50.23 o 
   0 -15   8      755.41      761.74     95.44 o 
   1 -15   8      228.20      243.96     26.90 o 
   2 -15   8      332.71      338.21     35.76 o 
  -4 -14   8     1076.53     1015.94     72.97 o 
  -3 -14   8       36.37       56.72     28.26 o 
  -2 -14   8     1502.59     1493.63     59.23 o 
  -1 -14   8      106.14      105.58     24.44 o 
   0 -14   8     1226.13     1315.27    146.54 o 
   1 -14   8      691.26      671.05     35.91 o 
   2 -14   8      145.53      132.99     22.34 o 
   3 -14   8      926.59     1012.36     44.37 o 
   4 -14   8      123.79      109.07     29.57 o 
  -6 -13   8      981.24      981.14     73.01 o 
  -5 -13   8      163.57      182.01     37.55 o 
  -4 -13   8     1158.87     1088.90     69.07 o 
  -3 -13   8     2074.93     2088.06     99.66 o 
  -2 -13   8      191.48      193.69     29.10 o 
  -1 -13   8     1493.92     1562.38    139.60 o 
   0 -13   8      200.46      196.57     27.24 o 
   1 -13   8     1352.99     1389.74     46.04 o 
   2 -13   8      864.31      852.75     47.67 o 
   3 -13   8       90.07      106.64     20.55 o 
   4 -13   8     1251.27     1246.58     59.49 o 
   5 -13   8       22.99       10.09     21.11 o 
  -7 -12   8     1408.76     1441.78     86.05 o 
  -6 -12   8      103.81       55.63     29.14 o 
  -5 -12   8     1428.13     1398.73     77.31 o 
  -4 -12   8      415.45      371.49     43.31 o 
  -3 -12   8     2029.05     2084.66    101.23 o 
  -2 -12   8     1214.79     1133.35     46.20 o 
  -1 -12   8      283.88      259.92     40.99 o 
   0 -12   8     3439.88     3514.86    129.82 o 
   1 -12   8      215.70      179.08     19.58 o 
   2 -12   8      923.96      971.75     38.05 o 
   3 -12   8      231.84      213.34     22.68 o 
   4 -12   8      379.50      423.08     29.92 o 
   5 -12   8      698.91      682.22     44.88 o 
   6 -12   8       19.76        6.57     19.09 o 
  -8 -11   8      302.26      333.09     47.66 o 
  -7 -11   8     1071.12     1054.06     72.44 o 
  -6 -11   8      979.06      891.23     62.24 o 
  -5 -11   8      308.44      331.98     40.99 o 
  -4 -11   8     3020.96     3023.41     69.00 o 
  -3 -11   8      323.42      288.14     48.74 o 
  -2 -11   8     2476.45     2475.09    109.21 o 
  -1 -11   8      902.31      883.62     39.79 o 
   0 -11   8     2088.85     2002.76    103.45 o 
   1 -11   8     2222.49     2251.13     86.49 o 
   2 -11   8      144.72      133.61     18.09 o 
   3 -11   8     1315.17     1393.74     43.21 o 
   4 -11   8      347.26      362.70     28.20 o 
   5 -11   8      486.07      480.93     30.48 o 
   6 -11   8      181.16      205.58     32.51 o 
   7 -11   8      136.02      123.66     27.88 o 
  -8 -10   8      969.83      915.66     69.56 o 
  -7 -10   8      309.76      289.17     42.03 o 
  -6 -10   8      489.08      535.92     47.92 o 
  -5 -10   8      685.85      675.33     73.63 o 
  -4 -10   8      139.30      124.38     18.72 o 
  -3 -10   8     4040.31     4097.52    181.67 o 
  -2 -10   8       82.67       64.59     15.45 o 
  -1 -10   8     1599.24     1563.95     47.84 o 
   0 -10   8      704.73      703.92     28.38 o 
   1 -10   8      736.38      705.11     29.32 o 
   2 -10   8      376.52      372.28     24.08 o 
   3 -10   8       40.02       38.46     13.30 o 
   4 -10   8     1788.04     1836.44     60.45 o 
   5 -10   8      209.57      226.59     25.83 o 
   6 -10   8      191.91      183.97     27.38 o 
   7 -10   8      213.34      162.34     27.96 o 
   8 -10   8        0.78        3.30     19.01 o 
  -9  -9   8      333.11      340.17     48.69 o 
  -8  -9   8        1.09       -3.64     18.27 o 
  -7  -9   8     1885.76     1888.15     85.34 o 
  -6  -9   8      161.52      175.75     30.82 o 
  -5  -9   8      848.86      899.15     50.89 o 
  -4  -9   8     2605.19     2640.59    154.72 o 
  -3  -9   8      953.76      929.48     82.39 o 
  -2  -9   8     2614.29     2712.23     67.85 o 
  -1  -9   8       68.40       75.22     15.02 o 
   0  -9   8     3851.41     3964.22     75.22 o 
   1  -9   8     2742.88     2748.76     66.23 o 
   2  -9   8      841.96      828.81     30.73 o 
   3  -9   8     2311.40     2346.59     85.01 o 
   4  -9   8       13.24       24.18     13.17 o 
   5  -9   8     1617.54     1671.77     67.26 o 
   6  -9   8      237.47      277.80     23.72 o 
   7  -9   8      378.24      429.46     67.95 o 
   8  -9   8      571.95      613.10     45.11 o 
  -8  -8   8     1346.76     1278.64     74.21 o 
  -7  -8   8       59.70       54.78     23.94 o 
  -6  -8   8     2030.93     2118.11    112.07 o 
  -5  -8   8       36.71       45.40     13.97 o 
  -4  -8   8     2951.06     2955.25     59.56 o 
  -3  -8   8     4306.33     4289.86    121.67 o 
  -2  -8   8      421.67      383.50     23.83 o 
  -1  -8   8     4740.74     4713.18     59.72 o 
   0  -8   8        7.66        3.82      8.77 o 
   1  -8   8     4046.04     4168.12     69.55 o 
   2  -8   8      469.28      455.06     23.99 o 
   3  -8   8     1449.46     1460.28     38.77 o 
   4  -8   8     3336.27     3457.82     84.16 o 
   5  -8   8       42.06       40.17     13.87 o 
   6  -8   8      863.15      910.00     36.69 o 
   7  -8   8       37.28       56.52     20.34 o 
   8  -8   8      403.94      456.99     38.79 o 
   9  -8   8      256.21      235.69     43.99 o 
 -10  -7   8      621.79      645.18     48.72 o 
  -9  -7   8      186.23      165.02     28.12 o 
  -8  -7   8      930.44      985.09     49.22 o 
  -7  -7   8     2812.51     2932.10     72.48 o 
  -6  -7   8      126.78      123.79     14.79 o 
  -5  -7   8     2672.58     2676.98    138.76 o 
  -4  -7   8     1897.67     1892.55     46.61 o 
  -3  -7   8     6090.33     6199.18    105.00 o 
  -2  -7   8     2162.79     2091.96     55.90 o 
  -1  -7   8     1609.25     1588.89     33.24 o 
   0  -7   8     8518.76     8879.95    130.19 o 
   1  -7   8       64.98       56.72      8.13 o 
   2  -7   8     2138.37     2145.57     32.75 o 
   3  -7   8      636.28      645.66     21.83 o 
   4  -7   8     1946.84     1977.90     40.75 o 
   5  -7   8     1331.94     1320.16     44.91 o 
   6  -7   8      124.89      125.80     15.50 o 
   7  -7   8      391.79      427.84     24.97 o 
   8  -7   8      105.23       91.23     23.97 o 
   9  -7   8       51.27       57.82     24.78 o 
 -10  -6   8       28.59       41.54     22.60 o 
  -9  -6   8      576.35      585.97     42.20 o 
  -8  -6   8      384.03      345.37     31.71 o 
  -7  -6   8     1837.64     1881.81     44.93 o 
  -6  -6   8     2964.75     3053.28    113.89 o 
  -5  -6   8      174.62      170.58     18.50 o 
  -4  -6   8     9927.76    10027.83    246.99 o 
  -3  -6   8      269.43      269.38     20.23 o 
  -2  -6   8     6069.18     6000.57    103.66 o 
  -1  -6   8      901.28      831.08     23.22 o 
   0  -6   8     2193.76     2076.57     36.90 o 
   1  -6   8     9387.96     9801.61    193.40 o 
   2  -6   8       49.46       53.86      8.58 o 
   3  -6   8     2857.32     2939.63     40.35 o 
   4  -6   8      418.74      415.46     20.16 o 
   5  -6   8      751.62      759.17     26.11 o 
   6  -6   8      186.49      184.06     16.56 o 
   7  -6   8      100.66       74.94     14.50 o 
   8  -6   8      517.86      534.44     39.27 o 
   9  -6   8       23.06       16.72     21.74 o 
 -10  -5   8      448.35      421.29     39.46 o 
  -9  -5   8       69.34       87.04     23.10 o 
  -8  -5   8     2523.78     2616.29     78.87 o 
  -7  -5   8     1023.62     1082.13     63.57 o 
  -6  -5   8     1723.43     1829.19     70.09 o 
  -5  -5   8     2142.50     2121.14    183.62 o 
  -4  -5   8     1873.19     1935.03     44.32 o 
  -3  -5   8    10748.91    10443.17    246.39 o 
  -2  -5   8      215.04      222.78     14.01 o 
  -1  -5   8     4673.90     4616.11     57.46 o 
   0  -5   8     5970.84     6170.13    103.72 o 
   1  -5   8      572.38      475.06     15.39 o 
   2  -5   8     2339.31     2376.56    107.86 o 
   3  -5   8       56.96       52.05      9.19 o 
   4  -5   8     3868.96     3933.05     48.89 o 
   5  -5   8      500.49      445.35     21.37 o 
   6  -5   8      139.99      151.59     14.98 o 
   7  -5   8      292.95      310.25     24.86 o 
   8  -5   8       12.20       18.87     15.87 o 
   9  -5   8      162.49      171.34     29.82 o 
 -10  -4   8      371.48      349.22     36.30 o 
  -9  -4   8      569.76      587.88     40.83 o 
  -8  -4   8      130.78      147.34     18.11 o 
  -7  -4   8     3564.16     3720.82    192.15 o 
  -6  -4   8      113.47      102.03     17.74 o 
  -5  -4   8     2101.02     2126.67     75.63 o 
  -4  -4   8     7243.28     7462.57     67.71 o 
  -3  -4   8     2505.11     2455.39    124.61 o 
  -2  -4   8     6063.36     6308.48     96.14 o 
  -1  -4   8        0.58        3.27      4.57 o 
   0  -4   8     8307.61     8203.30     93.54 o 
   1  -4   8     2763.72     2809.47     31.30 o 
   2  -4   8     1176.28     1160.94     27.92 o 
   3  -4   8     3965.95     4026.86     44.67 o 
   4  -4   8      126.99      108.63     11.94 o 
   5  -4   8     2019.85     2038.36     37.96 o 
   6  -4   8        4.85        5.46      9.42 o 
   7  -4   8      444.65      443.53     28.24 o 
   8  -4   8      506.09      495.57     33.75 o 
   9  -4   8        5.04       -1.31     18.21 o 
 -11  -3   8      789.15      734.43     72.22 o 
 -10  -3   8      144.88      149.50     28.75 o 
  -9  -3   8      423.71      443.19     37.48 o 
  -8  -3   8     1323.07     1423.16     51.58 o 
  -7  -3   8      378.93      398.22     29.77 o 
  -6  -3   8     4415.70     4571.32    112.12 o 
  -5  -3   8      704.74      691.17     24.00 o 
  -4  -3   8     4699.00     4695.19     52.74 o 
  -3  -3   8     9358.36     9397.49    227.80 o 
  -2  -3   8     1790.58     1784.17     39.54 o 
  -1  -3   8     3703.97     3519.75     46.37 o 
   0  -3   8        5.00        3.06      6.69 o 
   1  -3   8     9000.35     8822.67    157.20 o 
   2  -3   8     1512.32     1438.03     31.03 o 
   3  -3   8     2850.52     2836.32     67.72 o 
   4  -3   8     3378.68     3431.77     43.87 o 
   5  -3   8      222.02      228.90     15.51 o 
   6  -3   8      557.04      523.66     27.42 o 
   7  -3   8       25.26       24.36     14.93 o 
   8  -3   8      440.37      449.62     30.49 o 
   9  -3   8      185.64      196.06     32.92 o 
 -11  -2   8        8.84       -5.32     20.03 o 
 -10  -2   8      513.26      524.31     41.94 o 
  -9  -2   8      119.85      107.67     18.51 o 
  -8  -2   8      990.74     1036.92     63.42 o 
  -7  -2   8     4405.80     4672.19    132.68 o 
  -6  -2   8       17.47       22.26     13.97 o 
  -5  -2   8     3276.38     3334.64    107.78 o 
  -4  -2   8       34.22       28.41      8.68 o 
  -3  -2   8     5348.84     4995.31    310.92 o 
  -2  -2   8     2500.50     2449.68     47.26 o 
  -1  -2   8     1978.64     1912.08     34.95 o 
   0  -2   8    15285.30    15582.04    117.33 o 
   1  -2   8       16.63       28.14      8.94 o 
   2  -2   8     2622.36     2600.27     30.57 o 
   3  -2   8      318.58      312.63     14.85 o 
   4  -2   8     3080.96     3023.35     42.31 o 
   5  -2   8     1382.75     1368.14     36.41 o 
   6  -2   8      108.12      113.17     16.25 o 
   7  -2   8      725.53      725.19     33.89 o 
   8  -2   8       40.22       43.25     22.87 o 
   9  -2   8      222.54      250.16     35.22 o 
 -10  -1   8        2.13        2.21     16.64 o 
  -9  -1   8      394.04      429.45     36.41 o 
  -8  -1   8      827.78      824.36     43.42 o 
  -7  -1   8     1677.20     1616.34     52.22 o 
  -6  -1   8      842.37      857.44     38.28 o 
  -5  -1   8      328.57      327.97     21.30 o 
  -4  -1   8     8911.75     9038.78    193.77 o 
  -3  -1   8       69.75       71.24      9.54 o 
  -2  -1   8     1579.37     1543.93     24.08 o 
  -1  -1   8     2279.01     2259.78     38.80 o 
   0  -1   8     2526.00     2443.18     40.58 o 
   1  -1   8     7854.77     8046.00     72.91 o 
   2  -1   8      617.86      636.27     24.11 o 
   3  -1   8     4337.29     4430.60     91.66 o 
   4  -1   8      608.96      605.60     20.58 o 
   5  -1   8     1666.43     1633.82     40.78 o 
   6  -1   8      418.03      443.80     28.99 o 
   7  -1   8      311.90      299.96     32.90 o 
   8  -1   8      967.28     1015.87     55.25 o 
   9  -1   8       21.04       30.35     23.77 o 
 -10   0   8      609.19      549.93     47.87 o 
  -9   0   8       69.53       60.62     22.32 o 
  -8   0   8     1805.06     1810.76     61.49 o 
  -7   0   8      320.97      339.33     29.30 o 
  -6   0   8     2132.82     2204.98     58.03 o 
  -5   0   8     1726.89     1761.82     48.38 o 
  -4   0   8     1304.23     1322.19     40.37 o 
  -3   0   8    10457.22    10611.51    233.60 o 
  -2   0   8      478.42      473.54     15.88 o 
  -1   0   8     3389.47     3214.31    142.27 o 
   0   0   8     3867.07     3487.42    238.32 o 
   1   0   8     3023.86     2793.49    163.06 o 
   2   0   8     4378.63     4262.07    109.38 o 
   3   0   8     1018.27      989.36     30.15 o 
   4   0   8     4647.18     4806.87     50.59 o 
   5   0   8      157.31      177.93     17.26 o 
   6   0   8      521.50      473.49     36.60 o 
   7   0   8      509.41      512.06     88.97 o 
   8   0   8       79.87       91.04     27.30 o 
   9   0   8      222.02      251.00     37.38 o 
 -10   1   8      287.30      366.55     41.55 o 
  -9   1   8      311.30      302.48     33.58 o 
  -8   1   8      289.35      266.21     30.37 o 
  -7   1   8     3160.16     3137.16    116.55 o 
  -6   1   8      155.48      135.04     21.00 o 
  -5   1   8     3267.19     3333.91     67.89 o 
  -4   1   8     3189.47     3187.41    123.07 o 
  -3   1   8     2431.82     2443.16     66.71 o 
  -2   1   8     5032.93     5280.58    138.38 o 
  -1   1   8       19.66       19.13      7.03 o 
   0   1   8     7444.16     7608.52    207.12 o 
   1   1   8     2364.61     2274.88     89.49 o 
   2   1   8     1641.88     1635.20     28.30 o 
   3   1   8     3002.24     3050.30     59.24 o 
   4   1   8      346.46      320.70     29.42 o 
   5   1   8     1471.41     1459.82     56.01 o 
   6   1   8       98.56       88.62     22.22 o 
   7   1   8      330.23      373.42     36.31 o 
   8   1   8      386.28      365.65     38.85 o 
   9   1   8       44.83       46.18     35.66 o 
 -10   2   8       11.57       20.45     23.26 o 
  -9   2   8      320.02      366.89     37.16 o 
  -8   2   8     1463.47     1467.27     98.28 o 
  -7   2   8      781.59      751.92     43.11 o 
  -6   2   8     2751.07     2815.51     70.22 o 
  -5   2   8       18.10       15.69     15.12 o 
  -4   2   8     6734.67     6949.68    131.82 o 
  -3   2   8     3601.43     3578.76    104.68 o 
  -2   2   8     1419.34     1383.30     51.92 o 
  -1   2   8     6216.96     6350.87    116.06 o 
   0   2   8      214.65      204.91     13.31 o 
   1   2   8     8509.85     8512.43    246.67 o 
   2   2   8     1278.06     1226.13     46.35 o 
   3   2   8     1536.45     1626.89     92.35 o 
   4   2   8     3316.06     3184.21     87.98 o 
   5   2   8       36.82       31.72     17.77 o 
   6   2   8      624.21      662.32     44.04 o 
   7   2   8        7.75       17.29     20.60 o 
   8   2   8      553.89      493.62     43.86 o 
 -10   3   8      326.70      356.83     40.33 o 
  -9   3   8       16.55       23.39     21.93 o 
  -8   3   8      800.01      820.92     48.54 o 
  -7   3   8     1435.46     1399.47     57.34 o 
  -6   3   8      439.21      463.93     35.06 o 
  -5   3   8     1758.68     1850.67    112.36 o 
  -4   3   8       21.07       35.24     15.94 o 
  -3   3   8     5470.33     5622.81    161.25 o 
  -2   3   8     1520.29     1500.00     37.02 o 
  -1   3   8     1269.66     1198.06     32.63 o 
   0   3   8     8769.07     8716.52    287.87 o 
   1   3   8       55.68       58.99     13.35 o 
   2   3   8     1489.43     1610.38    116.98 o 
   3   3   8      256.72      226.52     34.81 o 
   4   3   8     1530.81     1536.09     56.21 o 
   5   3   8     1015.63      995.91     67.12 o 
   6   3   8      112.84      109.20     25.74 o 
   7   3   8      740.63      731.96     49.27 o 
   8   3   8       13.67        1.45     20.94 o 
  -9   4   8      214.42      235.03     34.58 o 
  -8   4   8       61.01       66.51     24.02 o 
  -7   4   8      845.44      856.08     57.03 o 
  -6   4   8      712.57      686.37     47.32 o 
  -5   4   8      413.11      479.35     35.15 o 
  -4   4   8     3326.54     3381.70     74.98 o 
  -3   4   8       16.89       16.91     15.14 o 
  -2   4   8     1280.26     1301.78     30.86 o 
  -1   4   8      793.71      786.76     24.75 o 
   0   4   8     1503.87     1579.86     41.52 o 
   1   4   8     2548.70     2544.48     51.79 o 
   2   4   8      477.09      489.19     26.64 o 
   3   4   8     1965.23     1962.49     61.81 o 
   4   4   8      156.77      172.06     26.33 o 
   5   4   8      664.36      663.73     42.63 o 
   6   4   8      262.13      277.74     34.16 o 
   7   4   8      100.85      112.05     28.73 o 
  -9   5   8        6.43        9.82     23.08 o 
  -8   5   8      912.51      892.55    127.54 o 
  -7   5   8      100.07       96.59     26.03 o 
  -6   5   8      795.49      744.83     87.07 o 
  -5   5   8      514.89      480.01     38.60 o 
  -4   5   8     1059.60     1150.80     50.00 o 
  -3   5   8     2700.98     2739.98     68.51 o 
  -2   5   8       80.59       72.85     12.05 o 
  -1   5   8     2127.53     2126.90     61.89 o 
   0   5   8      503.42      519.94     42.24 o 
   1   5   8     2122.66     2135.20     53.06 o 
   2   5   8      940.90      892.78     43.60 o 
   3   5   8      345.33      317.00     30.28 o 
   4   5   8     1284.62     1254.37     67.83 o 
   5   5   8       47.40       54.26     22.06 o 
   6   5   8      274.76      291.23     34.92 o 
   7   5   8      122.77      133.55     30.34 o 
  -8   6   8       73.79      104.47     38.92 o 
  -7   6   8     1079.14     1128.63     60.51 o 
  -6   6   8        8.01       -7.31     20.98 o 
  -5   6   8      921.40      963.20     90.32 o 
  -4   6   8      918.95      946.57     50.17 o 
  -3   6   8     1003.93      889.68     72.44 o 
  -2   6   8     1430.91     1422.66     53.35 o 
  -1   6   8      123.81      126.04     18.27 o 
   0   6   8     3381.90     3316.35    141.03 o 
   1   6   8      420.20      446.25     33.49 o 
   2   6   8      790.83      795.66     43.24 o 
   3   6   8      880.69      869.61     46.34 o 
   4   6   8      172.44      190.89     32.96 o 
   5   6   8      887.78      940.89     53.52 o 
   6   6   8       30.54       47.78     23.33 o 
  -7   7   8      111.61       98.73     44.17 o 
  -6   7   8      481.17      505.15     69.25 o 
  -5   7   8        1.16      -10.00     32.38 o 
  -4   7   8     1304.00     1243.13     92.21 o 
  -3   7   8      462.45      442.40     60.18 o 
  -2   7   8      628.00      669.13     69.87 o 
  -1   7   8     1287.04     1336.78     54.00 o 
   0   7   8      149.45      160.90     20.21 o 
   1   7   8     2049.20     2043.54    123.68 o 
   2   7   8      107.23      114.71     23.59 o 
   3   7   8      829.39      834.48     47.11 o 
   4   7   8      813.37      853.51     50.17 o 
   5   7   8      156.54      186.28     30.42 o 
  -6   8   8      122.41      109.40     46.57 o 
  -5   8   8      617.38      613.36     74.03 o 
  -4   8   8        0.67       18.71     38.44 o 
  -3   8   8     1536.86     1522.37    104.18 o 
  -2   8   8      432.14      485.12     64.90 o 
  -1   8   8      570.15      647.89     43.60 o 
   0   8   8     1522.83     1557.66     57.10 o 
   1   8   8      101.82      118.46     23.38 o 
   2   8   8      753.74      693.70     43.20 o 
   3   8   8       13.80       35.87     20.39 o 
   4   8   8      768.91      867.39     65.83 o 
  -4   9   8      701.64      629.19     79.49 o 
  -3   9   8        6.05      -18.02     36.91 o 
  -2   9   8      524.91      520.62     69.82 o 
   1   9   8      512.70      477.14     58.38 o 
   2   9   8      137.74      145.42     41.95 o 
  -1 -15   9       85.99       92.01     25.39 o 
   0 -15   9      631.03      687.96     46.48 o 
   1 -15   9      791.65      756.10     40.31 o 
  -4 -14   9      388.26      402.90     49.95 o 
  -3 -14   9     1494.71     1326.78     78.60 o 
  -2 -14   9       29.93       29.18     19.33 o 
  -1 -14   9     1292.33     1281.79    124.46 o 
   0 -14   9      398.15      422.98     29.75 o 
   1 -14   9      969.44      961.26     43.46 o 
   2 -14   9      710.34      747.22     38.87 o 
   3 -14   9      127.33      140.48     23.27 o 
   4 -14   9     1018.92     1064.61     96.71 o 
  -5 -13   9      706.43      625.25     57.45 o 
  -4 -13   9      412.06      421.38     47.80 o 
  -3 -13   9     1216.62     1259.46     87.35 o 
  -2 -13   9     1386.97     1365.78     54.06 o 
  -1 -13   9      200.25      215.29     26.70 o 
   0 -13   9     2264.95     2228.98     75.64 o 
   1 -13   9      253.72      254.97     24.20 o 
   2 -13   9      544.40      590.41     50.03 o 
   3 -13   9      638.91      625.08     51.03 o 
   4 -13   9      153.64      173.42     24.26 o 
   5 -13   9      663.90      676.34     48.82 o 
  -7 -12   9      350.75      375.98     49.48 o 
  -6 -12   9      851.46      872.08     65.43 o 
  -5 -12   9       17.16       18.01     21.33 o 
  -4 -12   9     3104.02     3087.60    107.99 o 
  -3 -12   9     1011.04     1046.31     67.32 o 
  -2 -12   9     1170.92     1213.71     55.13 o 
  -1 -12   9      865.69      864.46     42.44 o 
   0 -12   9       99.99      108.03     17.50 o 
   1 -12   9     2727.67     2689.23     68.56 o 
   2 -12   9      186.51      177.06     21.51 o 
   3 -12   9     1168.96     1235.46     43.76 o 
   4 -12   9      952.07      959.77     42.07 o 
   5 -12   9      135.09      144.44     27.77 o 
   6 -12   9      257.90      232.28     33.09 o 
  -7 -11   9      724.52      737.62     61.40 o 
  -6 -11   9      822.29      766.71     57.99 o 
  -5 -11   9     1550.17     1485.31     74.61 o 
  -4 -11   9        1.75       -2.57     13.48 o 
  -3 -11   9     3130.55     3209.72     92.90 o 
  -2 -11   9      174.63      185.89     22.11 o 
  -1 -11   9     1387.53     1442.10     49.15 o 
   0 -11   9     2801.38     2833.42     57.00 o 
   1 -11   9      102.41       97.34     16.73 o 
   2 -11   9     1562.73     1532.45     44.25 o 
   3 -11   9        2.61        2.39     12.39 o 
   4 -11   9     1393.70     1411.11     80.23 o 
   5 -11   9      277.30      279.96     25.67 o 
   6 -11   9      240.46      261.13     32.39 o 
   7 -11   9      280.60      303.51     35.26 o 
  -8 -10   9        1.84       10.22     23.16 o 
  -7 -10   9     2129.62     2173.15     95.31 o 
  -6 -10   9      446.70      505.06     47.83 o 
  -5 -10   9      512.33      528.02     32.84 o 
  -4 -10   9     2251.27     2260.32    133.48 o 
  -3 -10   9       60.42       50.02     15.31 o 
  -2 -10   9     2789.58     2752.09     62.40 o 
  -1 -10   9      396.02      406.58     23.78 o 
   0 -10   9     2287.72     2308.11     48.79 o 
   1 -10   9     2052.38     2110.90     49.02 o 
   2 -10   9      111.80      121.78     16.44 o 
   3 -10   9     1407.42     1374.04     41.40 o 
   4 -10   9       76.85       72.38     20.84 o 
   5 -10   9      789.40      797.02     35.98 o 
   6 -10   9       62.71       63.53     18.04 o 
   7 -10   9       82.82       87.11     27.96 o 
   8 -10   9      175.72      269.20     46.39 o 
  -9  -9   9      169.66      202.40     41.04 o 
  -8  -9   9     1093.65     1020.19     70.66 o 
  -7  -9   9        4.87       10.65     20.29 o 
  -6  -9   9     1475.19     1499.80     50.86 o 
  -5  -9   9      238.76      280.98     24.53 o 
  -4  -9   9     2969.31     2913.57    140.77 o 
  -3  -9   9     5445.11     5481.33    234.58 o 
  -2  -9   9      406.70      397.06     31.96 o 
  -1  -9   9     2300.56     2236.75     45.21 o 
   0  -9   9      647.72      690.92     29.90 o 
   1  -9   9     2656.88     2652.80     66.31 o 
   2  -9   9     1421.90     1465.55     39.31 o 
   3  -9   9      449.52      489.44     26.50 o 
   4  -9   9     2427.05     2464.92     58.99 o 
   5  -9   9       83.57       84.10     16.99 o 
   6  -9   9      299.69      333.21     26.21 o 
   7  -9   9      121.09      117.77     25.59 o 
   8  -9   9      122.37      143.05     28.05 o 
  -8  -8   9      250.64      264.38     38.99 o 
  -7  -8   9     2524.67     2440.74     93.41 o 
  -6  -8   9       11.86       14.10     13.27 o 
  -5  -8   9     3099.58     3128.37    129.20 o 
  -4  -8   9      805.76      783.24     33.74 o 
  -3  -8   9     3240.48     3265.78     82.28 o 
  -2  -8   9      649.50      660.05     29.29 o 
  -1  -8   9      480.14      499.44     22.68 o 
   0  -8   9     4841.79     4870.14     88.76 o 
   1  -8   9      538.45      553.97     25.05 o 
   2  -8   9     1793.26     1863.29     41.78 o 
   3  -8   9      449.91      450.82     24.36 o 
   4  -8   9      877.75      917.96     33.85 o 
   5  -8   9     1237.16     1182.48     39.13 o 
   6  -8   9        8.60       -5.61     12.74 o 
   7  -8   9      765.54      779.44     36.75 o 
  -9  -7   9      378.48      398.15     36.54 o 
  -8  -7   9      705.94      695.83     69.13 o 
  -7  -7   9     1062.99     1069.78     46.72 o 
  -6  -7   9     1412.91     1483.34     46.81 o 
  -5  -7   9      162.32      141.58     21.78 o 
  -4  -7   9     4341.71     4402.00    149.06 o 
  -3  -7   9      309.01      340.55     19.73 o 
  -2  -7   9     2387.51     2350.17     41.59 o 
  -1  -7   9     1130.65     1125.09     29.30 o 
   0  -7   9     1160.75     1133.35     23.64 o 
   1  -7   9     5625.04     5735.94     73.13 o 
   2  -7   9       15.10       11.18      7.93 o 
   3  -7   9     3222.41     3339.67     73.93 o 
   4  -7   9     1859.37     1886.04     37.18 o 
   5  -7   9      628.31      604.71     25.23 o 
   6  -7   9      608.15      610.77     27.02 o 
   7  -7   9       28.07       28.63     13.46 o 
   8  -7   9      714.01      667.58     67.16 o 
   9  -7   9       56.78       89.21     39.32 o 
 -10  -6   9      470.37      567.38     45.31 o 
  -9  -6   9        0.41        3.57     17.40 o 
  -8  -6   9     1134.54     1179.76     51.97 o 
  -7  -6   9      887.79      944.40     40.95 o 
  -6  -6   9      699.65      708.24     34.32 o 
  -5  -6   9      853.80      948.29     53.68 o 
  -4  -6   9       15.98       19.20      8.82 o 
  -3  -6   9     6988.75     7235.48    109.47 o 
  -2  -6   9       25.29       29.96      8.83 o 
  -1  -6   9     2800.37     2888.17     35.01 o 
   0  -6   9     2824.78     2806.21     34.34 o 
   1  -6   9      938.62      935.34     23.75 o 
   2  -6   9     3212.35     3256.10     45.32 o 
   3  -6   9       18.46       15.20      8.85 o 
   4  -6   9     3377.36     3468.10     66.69 o 
   5  -6   9      599.30      602.85     23.91 o 
   6  -6   9      414.09      430.11     23.11 o 
   7  -6   9      564.87      593.77     47.59 o 
   8  -6   9        0.31        1.72     21.26 o 
   9  -6   9      264.08      223.06     49.58 o 
 -10  -5   9      238.03      204.45     31.28 o 
  -9  -5   9      362.83      410.54     46.96 o 
  -8  -5   9       12.02       11.07     12.57 o 
  -7  -5   9     2710.95     2919.18     86.47 o 
  -6  -5   9      747.23      671.27     55.92 o 
  -5  -5   9     1771.07     1632.84     36.73 o 
  -4  -5   9     3843.47     3979.10    103.49 o 
  -3  -5   9      985.54      941.06     36.32 o 
  -2  -5   9     4198.54     4277.21     47.88 o 
  -1  -5   9       37.46       40.98      6.76 o 
   0  -5   9     7495.19     7287.00     91.52 o 
   1  -5   9     4136.83     4215.60     73.28 o 
   2  -5   9      613.42      614.66     19.38 o 
   3  -5   9     1660.73     1612.22     30.92 o 
   4  -5   9       29.14       26.23      9.79 o 
   5  -5   9     1071.16     1090.39     30.18 o 
   6  -5   9      314.35      307.98     23.37 o 
   7  -5   9      278.33      267.14     31.83 o 
   8  -5   9      640.65      677.83     48.74 o 
   9  -5   9        2.03       -9.91     29.09 o 
 -10  -4   9      219.35      191.80     30.84 o 
  -9  -4   9      113.00      118.00     31.96 o 
  -8  -4   9     2338.85     2395.11     65.64 o 
  -7  -4   9        3.52       -0.32     13.69 o 
  -6  -4   9     4368.81     4634.28    135.56 o 
  -5  -4   9      226.75      204.14     15.77 o 
  -4  -4   9     6933.18     6776.68     78.44 o 
  -3  -4   9     6629.83     6724.99    157.48 o 
  -2  -4   9      121.97      115.72     10.78 o 
  -1  -4   9     5482.95     5388.67     83.66 o 
   0  -4   9      768.69      764.43     24.50 o 
   1  -4   9     5391.22     5527.39     96.06 o 
   2  -4   9      103.36      106.42     13.01 o 
   3  -4   9     1098.06     1060.48     33.07 o 
   4  -4   9     3237.81     3228.09     55.30 o 
   5  -4   9      138.79      151.33     17.14 o 
   6  -4   9      395.66      384.27     33.15 o 
   7  -4   9      148.49      158.11     27.91 o 
   8  -4   9      317.31      309.14     36.13 o 
   9  -4   9      153.04      139.23     30.75 o 
 -10  -3   9      939.34      881.39     52.68 o 
  -9  -3   9      332.46      326.79     31.55 o 
  -8  -3   9     1238.12     1271.54     62.55 o 
  -7  -3   9     5810.59     6089.27    197.18 o 
  -6  -3   9      115.07      114.60     13.57 o 
  -5  -3   9     5186.71     5357.03    112.03 o 
  -4  -3   9     2863.39     2862.05     42.95 o 
  -3  -3   9     5211.94     5165.62     95.44 o 
  -2  -3   9     3301.57     3359.66     32.31 o 
  -1  -3   9      218.65      211.69     14.97 o 
   0  -3   9    10117.44     9297.50    843.06 o 
   1  -3   9      738.74      720.30     25.42 o 
   2  -3   9     2784.99     2821.22     75.06 o 
   3  -3   9     1054.27     1033.46     42.85 o 
   4  -3   9      267.95      262.48     19.84 o 
   5  -3   9     1063.25     1012.00     34.34 o 
   6  -3   9        0.45        9.53     16.95 o 
   7  -3   9      441.39      459.87     40.22 o 
   8  -3   9       98.41       83.10     25.66 o 
   9  -3   9       65.60       92.57     29.13 o 
 -10  -2   9       23.79       22.33     19.16 o 
  -9  -2   9      638.57      663.22     42.35 o 
  -8  -2   9      240.68      230.36     26.76 o 
  -7  -2   9     1268.69     1290.78     48.01 o 
  -6  -2   9     1671.52     1678.34     49.92 o 
  -5  -2   9      101.27       90.03     12.70 o 
  -4  -2   9     6656.34     6938.09    177.33 o 
  -3  -2   9      464.49      461.52     18.55 o 
  -2  -2   9     2547.00     2469.01     42.56 o 
  -1  -2   9     1460.94     1390.43     73.37 o 
   0  -2   9      655.36      491.96     51.37 o 
   1  -2   9     7431.79     7550.99     76.11 o 
   2  -2   9       35.83       37.05     11.24 o 
   3  -2   9     1712.66     1762.67     40.16 o 
   4  -2   9      289.54      266.01     20.14 o 
   5  -2   9      279.33      300.60     29.38 o 
   6  -2   9      291.54      331.38     32.35 o 
   7  -2   9       32.11       30.54     20.71 o 
   8  -2   9      625.41      645.24     63.26 o 
   9  -2   9       27.10       31.15     25.78 o 
 -10  -1   9      206.76      195.02     45.20 o 
  -9  -1   9       11.45       -0.23     17.79 o 
  -8  -1   9     1162.19     1125.38     50.00 o 
  -7  -1   9     1006.38     1036.15     44.82 o 
  -6  -1   9      612.98      666.20     35.26 o 
  -5  -1   9     1030.38     1082.53     60.33 o 
  -4  -1   9      118.58      102.69     12.53 o 
  -3  -1   9     6120.29     6000.34    164.06 o 
  -2  -1   9      342.49      327.69     24.27 o 
  -1  -1   9     3199.84     3203.62     49.19 o 
   0  -1   9     3926.23     3667.94    155.57 o 
   1  -1   9     1098.72     1004.36     30.07 o 
   2  -1   9     1185.63     1250.18     56.56 o 
   3  -1   9      203.85      196.85     17.37 o 
   4  -1   9     2813.38     2870.76     52.11 o 
   5  -1   9      576.02      561.71     37.89 o 
   6  -1   9      283.00      274.41     31.95 o 
   7  -1   9      603.21      624.49     45.15 o 
   8  -1   9       28.57       36.34     23.21 o 
   9  -1   9      231.16      297.89     39.38 o 
 -10   0   9       64.83       74.84     27.34 o 
  -9   0   9      464.72      499.12     41.01 o 
  -8   0   9       62.30       41.88     20.35 o 
  -7   0   9     2907.05     2960.52     85.16 o 
  -6   0   9      187.75      208.41     23.23 o 
  -5   0   9     1217.21     1289.69     43.70 o 
  -4   0   9     3120.86     3146.59     52.22 o 
  -3   0   9      336.30      335.50     27.20 o 
  -2   0   9     5081.33     5191.22    185.64 o 
  -1   0   9       23.82       28.57     10.92 o 
   0   0   9     7608.16     7871.82    304.11 o 
   1   0   9      894.31      890.46     29.72 o 
   2   0   9     1281.25     1287.61     35.43 o 
   3   0   9     1691.32     1649.51     40.36 o 
   4   0   9       26.65       16.81     16.30 o 
   5   0   9     1816.71     1790.75     62.69 o 
   6   0   9       88.59      106.52     24.04 o 
   7   0   9      544.12      520.27     72.67 o 
   8   0   9      350.38      322.07     38.92 o 
   9   0   9        7.93       13.32     24.94 o 
 -10   1   9      299.57      321.67     37.82 o 
  -9   1   9      170.40      179.66     29.83 o 
  -8   1   9     1215.49     1242.83     80.79 o 
  -7   1   9       43.98       46.39     20.29 o 
  -6   1   9     2328.92     2247.74     62.50 o 
  -5   1   9      269.65      294.01     26.29 o 
  -4   1   9     3828.81     3793.97     68.50 o 
  -3   1   9     3811.32     3693.75    227.68 o 
  -2   1   9      277.12      286.32     22.41 o 
  -1   1   9     3822.16     3837.90    205.34 o 
   0   1   9        9.04        8.27     10.53 o 
   1   1   9     7512.44     7062.69    222.72 o 
   2   1   9      398.43      414.57     23.64 o 
   3   1   9     1478.85     1463.78     42.90 o 
   4   1   9     2875.19     2758.82    139.20 o 
   5   1   9        0.67       -0.43     16.42 o 
   6   1   9      600.38      589.05     42.39 o 
   7   1   9       39.26       24.82     20.84 o 
   8   1   9      289.27      282.28     37.51 o 
 -10   2   9      445.37      450.18     63.26 o 
  -9   2   9      103.45      137.90     29.63 o 
  -8   2   9      871.75      906.20     50.76 o 
  -7   2   9     2501.33     2398.34     71.64 o 
  -6   2   9       95.26      105.58     21.48 o 
  -5   2   9     2368.30     2421.84     71.59 o 
  -4   2   9      385.26      333.35     43.56 o 
  -3   2   9     4084.08     4044.23    120.60 o 
  -2   2   9     1716.85     1744.02     42.91 o 
  -1   2   9     1047.59     1002.42     33.18 o 
   0   2   9    10653.57    10988.09    449.51 o 
   1   2   9      167.48      174.06     18.21 o 
   2   2   9     2508.22     2662.84    129.85 o 
   3   2   9      417.74      409.51     49.95 o 
   4   2   9      660.98      667.25     43.18 o 
   5   2   9     1077.86     1104.76     52.88 o 
   6   2   9       18.12       31.50     19.12 o 
   7   2   9      590.96      590.69     45.07 o 
   8   2   9       55.81       45.31     24.53 o 
  -9   3   9      288.89      334.08     57.36 o 
  -8   3   9      190.63      179.49     29.44 o 
  -7   3   9     1048.73      927.54     75.81 o 
  -6   3   9      579.86      584.28     60.60 o 
  -5   3   9      241.95      243.55     41.69 o 
  -4   3   9     3277.91     3323.63    115.97 o 
  -3   3   9      505.99      514.64     53.60 o 
  -2   3   9     1982.42     1844.52    145.20 o 
  -1   3   9     1618.03     1652.68     50.45 o 
   0   3   9      581.57      556.47     28.25 o 
   1   3   9     2462.17     2548.99    144.39 o 
   2   3   9        2.42        8.91     12.41 o 
   3   3   9     1154.88     1192.33     50.56 o 
   4   3   9      455.26      429.31     35.51 o 
   5   3   9      342.78      343.97     33.82 o 
   6   3   9      343.78      360.32     37.55 o 
   7   3   9       40.07       47.49     24.31 o 
  -9   4   9        9.55        4.29     31.59 o 
  -8   4   9      866.62      798.09     78.07 o 
  -7   4   9      188.93      192.54     44.16 o 
  -6   4   9      686.91      564.33     60.33 o 
  -5   4   9      917.12      936.85     74.70 o 
  -4   4   9      204.51      232.10     44.59 o 
  -3   4   9     3658.58     3908.32    129.18 o 
  -2   4   9      130.68       99.38     15.88 o 
  -1   4   9     1834.41     1827.14     68.31 o 
   0   4   9     1129.19     1115.55     37.76 o 
   1   4   9      727.22      725.11     40.95 o 
   2   4   9     1182.75     1203.27     50.25 o 
   3   4   9        0.93       -5.91     14.47 o 
   4   4   9     1566.73     1601.74    105.93 o 
   5   4   9      193.83      175.45     28.67 o 
   6   4   9      210.44      199.63     31.82 o 
   7   4   9      111.76      116.78     30.15 o 
  -8   5   9       30.75       15.48     33.77 o 
  -7   5   9     1461.26     1426.18     98.50 o 
  -6   5   9      138.66      106.71     41.26 o 
  -5   5   9      889.88      935.39     76.52 o 
  -4   5   9     1651.70     1621.10     96.11 o 
  -3   5   9      403.03      412.15     52.85 o 
  -2   5   9     2275.04     2336.04     83.67 o 
  -1   5   9       48.40       54.70     15.31 o 
   0   5   9     3199.99     3161.69     77.79 o 
   1   5   9     1025.77      964.37     37.07 o 
   2   5   9      325.96      319.77     30.85 o 
   3   5   9      932.44     1000.02     50.15 o 
   4   5   9       27.65       21.86     19.32 o 
   5   5   9      766.94      795.90     49.01 o 
   6   5   9       15.88       10.49     21.07 o 
  -7   6   9       58.26       66.28     41.25 o 
  -6   6   9      584.31      543.99     69.60 o 
  -5   6   9       12.93        7.39     34.94 o 
  -4   6   9     1219.61     1126.28     87.47 o 
  -3   6   9     1123.81     1155.05     86.53 o 
  -2   6   9      227.90      252.86     41.45 o 
  -1   6   9     1493.17     1554.43     47.14 o 
   0   6   9        9.43       13.57     14.38 o 
   1   6   9     1859.37     1858.78     62.53 o 
   2   6   9      194.96      214.68     28.23 o 
   3   6   9      448.55      414.82     36.67 o 
   4   6   9     1036.32     1140.13     56.58 o 
   5   6   9        7.26       22.89     19.90 o 
  -6   7   9       42.62       29.86     40.60 o 
  -5   7   9      612.87      750.97     81.26 o 
  -4   7   9       91.81      110.76     46.18 o 
  -3   7   9     1174.11     1064.12     88.40 o 
  -2   7   9      465.32      483.83     63.88 o 
  -1   7   9      411.14      362.93     35.36 o 
   0   7   9     1715.65     1863.75    108.48 o 
   1   7   9        6.73        7.76     16.39 o 
   2   7   9      573.58      550.83     40.00 o 
   3   7   9      172.11      153.11     27.58 o 
   4   7   9      397.49      422.42     39.56 o 
  -5   8   9       81.07      111.68     50.58 o 
  -4   8   9     1038.91     1051.18     96.46 o 
  -3   8   9       16.86        9.57     38.93 o 
  -2   8   9      748.85      832.09     83.34 o 
  -1   8   9      241.88      246.75     31.50 o 
   0   8   9      456.51      482.59     50.71 o 
   1   8   9      787.91      761.34     45.64 o 
   2   8   9       16.33       30.43     26.23 o 
   0 -15  10      458.69      446.37     58.03 o 
  -4 -14  10      922.13      839.81     66.23 o 
  -3 -14  10      372.96      342.60     33.25 o 
  -2 -14  10     1035.01     1059.00     55.01 o 
  -1 -14  10        1.53       -1.69     13.75 o 
   0 -14  10     1422.13     1434.41     49.11 o 
   1 -14  10      681.38      649.64     37.04 o 
   2 -14  10      343.98      353.92     29.96 o 
   3 -14  10      491.00      560.57     36.46 o 
  -5 -13  10        1.72       13.90     23.07 o 
  -4 -13  10     1438.49     1349.57     75.89 o 
  -3 -13  10      745.77      746.55     42.63 o 
  -2 -13  10      649.33      670.71     66.41 o 
  -1 -13  10     1277.55     1291.95     53.40 o 
   0 -13  10        4.95       12.61     13.87 o 
   1 -13  10     1800.91     1827.94     52.77 o 
   2 -13  10      103.71       97.15     19.79 o 
   3 -13  10      579.53      622.76     43.15 o 
   4 -13  10      652.64      640.82     64.21 o 
   5 -13  10       14.29        3.62     18.99 o 
  -6 -12  10      217.95      186.43     37.23 o 
  -5 -12  10      814.63      806.91     60.38 o 
  -4 -12  10       35.36       30.88     17.19 o 
  -3 -12  10     2655.02     2584.14     68.52 o 
  -2 -12  10      804.40      741.28     39.74 o 
  -1 -12  10      782.51      747.44     33.72 o 
   0 -12  10     2435.58     2431.83     56.26 o 
   1 -12  10       17.98       14.23     13.77 o 
   2 -12  10     1432.53     1436.41     46.53 o 
   3 -12  10      132.27      117.69     20.16 o 
   4 -12  10      795.91      811.57     39.15 o 
   5 -12  10      605.52      614.90     36.24 o 
   6 -12  10       35.58       59.95     36.49 o 
  -7 -11  10     1095.80     1040.58     71.06 o 
  -6 -11  10      693.59      628.97     55.10 o 
  -5 -11  10      504.31      506.96     34.81 o 
  -4 -11  10     2976.73     3052.96    158.57 o 
  -3 -11  10       25.73       15.12     14.72 o 
  -2 -11  10     1769.99     1845.82     55.41 o 
  -1 -11  10      318.34      318.08     22.80 o 
   0 -11  10     1841.44     1713.30     54.33 o 
   1 -11  10     3194.66     3269.90     66.18 o 
   2 -11  10      123.80      160.34     19.58 o 
   3 -11  10     1643.43     1680.46     48.22 o 
   4 -11  10      126.30      119.43     19.61 o 
   5 -11  10      457.06      466.60     31.36 o 
   6 -11  10      246.77      270.41     50.83 o 
  -8 -10  10     1024.38     1048.92     73.28 o 
  -7 -10  10      123.06      120.05     32.06 o 
  -6 -10  10     1670.79     1627.93     78.16 o 
  -5 -10  10      578.01      597.68     35.27 o 
  -4 -10  10     1189.98     1224.29    103.71 o 
  -3 -10  10     3165.71     3266.12    160.90 o 
  -2 -10  10       41.09       38.07     12.08 o 
  -1 -10  10     2912.16     2957.26     55.01 o 
   0 -10  10     2103.21     1967.04     53.85 o 
   1 -10  10     1940.24     1897.47     46.15 o 
   2 -10  10     1405.88     1433.88     41.20 o 
   3 -10  10      133.44      157.79     18.86 o 
   4 -10  10     1792.30     1878.29     50.21 o 
   5 -10  10      262.45      211.92     31.60 o 
   6 -10  10      243.37      282.01     33.15 o 
   7 -10  10      197.06      255.00     48.29 o 
  -8  -9  10      126.07      121.31     32.49 o 
  -7  -9  10     2737.72     2662.17    100.41 o 
  -6  -9  10       10.25       12.57     14.31 o 
  -5  -9  10     1331.49     1357.64     47.20 o 
  -4  -9  10     1746.60     1741.07    113.86 o 
  -3  -9  10     1431.17     1364.78     37.46 o 
  -2  -9  10     3677.28     3724.44     58.41 o 
  -1  -9  10        2.49       -1.77      8.98 o 
   0  -9  10     4331.84     3960.78    446.25 o 
   1  -9  10     1430.99     1323.56     43.87 o 
   2  -9  10      951.38      929.60     32.89 o 
   3  -9  10      761.90      792.53     32.28 o 
   4  -9  10      193.08      180.07     36.14 o 
   5  -9  10     1094.35     1158.44     52.94 o 
   6  -9  10        1.94       -9.42     17.63 o 
   7  -9  10      317.04      365.09     52.34 o 
  -9  -8  10      496.90      476.87     52.62 o 
  -8  -8  10     1032.91      941.15     65.03 o 
  -7  -8  10      368.02      384.02     42.74 o 
  -6  -8  10     2143.88     2183.53     58.91 o 
  -5  -8  10        3.23       13.67     13.07 o 
  -4  -8  10     4404.11     4350.06    118.51 o 
  -3  -8  10     3674.39     3609.55     85.96 o 
  -2  -8  10      863.95      832.05     28.20 o 
  -1  -8  10     2393.51     2388.66     90.21 o 
   0  -8  10       85.69       83.59     13.04 o 
   1  -8  10     3833.10     3953.82     66.08 o 
   2  -8  10      179.08      176.58     16.70 o 
   3  -8  10     1772.59     1753.83     80.62 o 
   4  -8  10     1016.56      990.32     46.01 o 
   5  -8  10       92.00       77.76     22.23 o 
   6  -8  10      226.13      269.09     30.93 o 
   7  -8  10        4.00       18.69     20.13 o 
  -9  -7  10       10.22        3.49     18.21 o 
  -8  -7  10      825.49      879.19     47.07 o 
  -7  -7  10     1413.11     1348.06     75.76 o 
  -6  -7  10      988.32      927.27     39.70 o 
  -5  -7  10     1930.23     1890.21     68.28 o 
  -4  -7  10        4.46        5.70      8.99 o 
  -3  -7  10     3470.88     3459.45     52.02 o 
  -2  -7  10      557.41      594.92     23.11 o 
  -1  -7  10     1360.63     1323.20     32.03 o 
   0  -7  10     5212.42     5263.40     61.95 o 
   1  -7  10      427.28      417.13     21.64 o 
   2  -7  10     1642.38     1719.72     39.64 o 
   3  -7  10       51.62       50.21     12.82 o 
   4  -7  10     1309.32     1378.92     40.23 o 
   5  -7  10      952.27      950.31     48.91 o 
   6  -7  10       76.61       85.47     17.78 o 
   7  -7  10      557.51      580.09     43.20 o 
   8  -7  10        0.25      -14.70     28.99 o 
 -10  -6  10       75.20       62.66     34.03 o 
  -9  -6  10      280.84      266.87     32.02 o 
  -8  -6  10       62.94       59.88     19.75 o 
  -7  -6  10     2656.96     2683.45     54.19 o 
  -6  -6  10      526.80      539.52     25.88 o 
  -5  -6  10      568.11      547.35     24.39 o 
  -4  -6  10     1436.72     1406.60     36.31 o 
  -3  -6  10       21.73       24.45      9.12 o 
  -2  -6  10     2244.27     2215.96     38.04 o 
  -1  -6  10      294.07      287.67     18.38 o 
   0  -6  10     3898.32     3885.84     54.23 o 
   1  -6  10     4326.89     4497.78    106.12 o 
   2  -6  10      220.33      202.93     17.31 o 
   3  -6  10     1649.56     1701.97     63.11 o 
   4  -6  10      539.73      523.64     27.22 o 
   5  -6  10     1222.06     1269.80     44.44 o 
   6  -6  10      421.26      409.56     27.64 o 
   7  -6  10      320.71      288.13     33.43 o 
   8  -6  10      531.11      535.17     45.61 o 
 -10  -5  10      274.54      262.87     58.44 o 
  -9  -5  10      149.52      161.97     33.68 o 
  -8  -5  10     1110.83     1210.63     50.23 o 
  -7  -5  10       10.53       17.76     14.71 o 
  -6  -5  10     1074.38     1093.20     35.26 o 
  -5  -5  10       37.94       42.30     11.29 o 
  -4  -5  10     3675.76     3637.40     51.36 o 
  -3  -5  10     4906.08     4926.24     80.54 o 
  -2  -5  10      378.70      402.99     29.94 o 
  -1  -5  10     4559.91     4719.17     86.90 o 
   0  -5  10     1120.83     1147.16     46.53 o 
   1  -5  10     3816.58     3721.25     87.08 o 
   2  -5  10     1965.88     1995.48     42.78 o 
   3  -5  10     1196.56     1187.42     35.70 o 
   4  -5  10     4481.70     4601.42    141.93 o 
   5  -5  10      117.70      128.36     17.83 o 
   6  -5  10      934.35      893.11     36.49 o 
   7  -5  10      305.06      285.54     33.67 o 
   8  -5  10      165.74      177.65     39.22 o 
 -10  -4  10      319.85      306.65     35.82 o 
  -9  -4  10      320.33      381.76     48.21 o 
  -8  -4  10      157.05      170.53     24.30 o 
  -7  -4  10     2788.55     2792.65     67.26 o 
  -6  -4  10        0.51        3.98      9.99 o 
  -5  -4  10     2698.72     2657.89     46.19 o 
  -4  -4  10     3373.10     3305.15     47.85 o 
  -3  -4  10     2857.90     2935.18    132.97 o 
  -2  -4  10     2504.66     2534.25     67.63 o 
  -1  -4  10      137.47      104.69     12.67 o 
   0  -4  10     8606.35     7966.51    598.91 o 
   1  -4  10      817.64      837.91     28.57 o 
   2  -4  10     3184.80     3157.56     52.56 o 
   3  -4  10     1436.02     1467.53     38.58 o 
   4  -4  10      633.76      646.61     29.70 o 
   5  -4  10     2189.96     2239.32     51.56 o 
   6  -4  10       31.46       21.24     18.82 o 
   7  -4  10      670.03      693.54     75.56 o 
   8  -4  10      234.32      230.00     35.19 o 
   9  -4  10       39.57       43.78     26.44 o 
 -10  -3  10       21.35       22.10     20.48 o 
  -9  -3  10      593.75      671.09     42.92 o 
  -8  -3  10     1414.85     1390.20     54.13 o 
  -7  -3  10     1467.87     1546.48     52.19 o 
  -6  -3  10     3150.09     3170.48     66.34 o 
  -5  -3  10       50.98       42.05     10.80 o 
  -4  -3  10     4611.51     4617.34    131.26 o 
  -3  -3  10     2794.93     2640.41    292.74 o 
  -2  -3  10     4220.72     4181.86     57.44 o 
  -1  -3  10     2846.29     2838.90     69.66 o 
   0  -3  10     1154.90     1058.30     30.95 o 
   1  -3  10     5225.10     5264.28    116.47 o 
   2  -3  10       86.08      108.57     14.47 o 
   3  -3  10     1373.20     1431.27     81.11 o 
   4  -3  10     2019.02     2057.79     77.25 o 
   5  -3  10      150.60      169.09     25.53 o 
   6  -3  10      537.43      526.50     41.13 o 
   7  -3  10       46.02       34.51     23.14 o 
   8  -3  10      377.39      410.84     40.94 o 
   9  -3  10       28.80       13.48     37.71 o 
 -10  -2  10      589.94      637.04     66.27 o 
  -9  -2  10        1.62       -9.29     17.87 o 
  -8  -2  10     1660.19     1611.73     57.43 o 
  -7  -2  10      830.26      866.21     41.75 o 
  -6  -2  10     1188.82     1306.88     70.31 o 
  -5  -2  10      701.59      709.84     33.84 o 
  -4  -2  10      223.94      195.42     25.83 o 
  -3  -2  10     4196.20     4235.04    100.50 o 
  -2  -2  10      497.72      490.43     23.67 o 
  -1  -2  10     2255.03     2256.19     43.84 o 
   0  -2  10     1189.80     1169.40     32.89 o 
   1  -2  10      249.12      237.54     17.81 o 
   2  -2  10      371.42      361.55     22.11 o 
   3  -2  10      142.31      156.76     16.68 o 
   4  -2  10     1382.09     1409.64     39.94 o 
   5  -2  10      586.40      617.18     40.74 o 
   6  -2  10      217.49      199.74     29.78 o 
   7  -2  10      241.50      273.37     34.82 o 
   8  -2  10        5.45       18.73     23.67 o 
 -10  -1  10      113.85       76.54     37.09 o 
  -9  -1  10      463.98      466.58     57.01 o 
  -8  -1  10       25.03       -8.14     23.24 o 
  -7  -1  10     2250.49     2393.92     99.04 o 
  -6  -1  10      725.25      708.28     54.53 o 
  -5  -1  10      474.92      540.48     49.16 o 
  -4  -1  10     3806.93     4002.30    118.76 o 
  -3  -1  10        3.32        5.34     13.71 o 
  -2  -1  10     1004.53      983.96     55.54 o 
  -1  -1  10      868.30      857.07     29.74 o 
   0  -1  10     2581.87     2570.03     48.13 o 
   1  -1  10     3060.69     3131.11     86.46 o 
   2  -1  10       16.92       18.75     11.72 o 
   3  -1  10      572.46      545.88     26.72 o 
   4  -1  10      199.02      226.59     27.23 o 
   5  -1  10      705.51      733.73     44.88 o 
   6  -1  10      136.96      129.69     26.28 o 
   7  -1  10      220.70      220.96     33.09 o 
   8  -1  10      360.41      352.36     40.49 o 
 -10   0  10      168.78      206.00     46.14 o 
  -9   0  10       86.82       60.99     31.87 o 
  -8   0  10     1263.56     1303.07     82.77 o 
  -7   0  10       50.78       18.22     26.62 o 
  -6   0  10     1692.59     1813.58     86.45 o 
  -5   0  10      421.28      443.00     45.40 o 
  -4   0  10     1734.74     1664.92     92.87 o 
  -3   0  10     5446.86     5663.42    408.49 o 
  -2   0  10       75.97       69.12     13.78 o 
  -1   0  10     3095.95     3192.61    126.08 o 
   0   0  10     1125.54     1114.16     45.85 o 
   1   0  10     2302.00     2320.49     70.89 o 
   2   0  10      305.71      305.85     27.39 o 
   3   0  10      732.56      680.45     46.68 o 
   4   0  10     2398.85     2355.98     95.40 o 
   5   0  10       94.73       86.87     22.88 o 
   6   0  10      555.81      591.52     43.61 o 
   7   0  10      121.09      105.05     28.51 o 
   8   0  10      135.61      142.19     32.17 o 
  -9   1  10      352.61      303.30     52.20 o 
  -8   1  10      301.04      300.91     47.56 o 
  -7   1  10     2285.12     2114.86    101.65 o 
  -6   1  10       17.45       -7.74     23.52 o 
  -5   1  10     1895.30     1852.73     86.36 o 
  -4   1  10     1998.15     1804.63     82.85 o 
  -3   1  10     2761.72     2696.98    178.50 o 
  -2   1  10     3046.07     2994.37    157.18 o 
  -1   1  10      876.75      874.89     36.78 o 
   0   1  10     4292.38     4472.62    237.55 o 
   1   1  10      217.26      200.00     19.25 o 
   2   1  10     1880.48     1981.52    154.08 o 
   3   1  10     1674.70     1660.32     58.03 o 
   4   1  10      379.54      383.22     34.55 o 
   5   1  10     1312.66     1289.00     58.12 o 
   6   1  10        1.03        3.21     17.94 o 
   7   1  10      360.60      361.27     39.54 o 
   8   1  10       90.62       80.01     28.72 o 
  -9   2  10      322.20      361.05     56.78 o 
  -8   2  10      419.64      384.39     56.22 o 
  -7   2  10      702.10      694.76     66.54 o 
  -6   2  10     1003.87      922.31     71.24 o 
  -5   2  10       26.45       24.22     27.75 o 
  -4   2  10     3921.15     4250.46    130.47 o 
  -3   2  10      512.97      541.50     51.16 o 
  -2   2  10     2483.20     2374.40    101.15 o 
  -1   2  10      878.88      862.87     43.55 o 
   0   2  10     1034.17      940.62     58.78 o 
   1   2  10     2870.87     2945.24    174.16 o 
   2   2  10      194.45      207.85     20.10 o 
   3   2  10     1082.60     1054.07     48.52 o 
   4   2  10      614.74      616.60     40.76 o 
   5   2  10      405.72      347.55     34.95 o 
   6   2  10      276.43      279.01     34.30 o 
   7   2  10       16.89       20.31     21.12 o 
  -9   3  10        0.70       13.30     31.76 o 
  -8   3  10      586.38      511.05     64.32 o 
  -7   3  10      367.46      354.64     53.17 o 
  -6   3  10      516.43      536.76     60.69 o 
  -5   3  10      398.93      406.35     51.97 o 
  -4   3  10      170.59      177.24     38.52 o 
  -3   3  10     2350.69     2646.92    106.70 o 
  -2   3  10       33.05       32.04     13.53 o 
  -1   3  10     1547.30     1577.72     43.68 o 
   0   3  10      950.91      990.78     53.29 o 
   1   3  10      476.57      453.39     27.68 o 
   2   3  10      431.17      458.77     34.52 o 
   3   3  10       28.51       15.65     17.25 o 
   4   3  10     1357.60     1460.24     60.44 o 
   5   3  10      265.83      233.19     31.62 o 
   6   3  10      111.12      128.43     28.83 o 
   7   3  10      172.66      199.85     34.53 o 
  -8   4  10        0.00        4.70     31.67 o 
  -7   4  10     1039.54     1027.55     85.34 o 
  -6   4  10      276.44      275.37     51.60 o 
  -5   4  10      405.01      432.32     58.14 o 
  -4   4  10     1834.87     1937.58    101.65 o 
  -3   4  10       59.27       77.78     33.50 o 
  -2   4  10     1899.72     1934.05     62.17 o 
  -1   4  10      110.50      113.91     17.77 o 
   0   4  10     2126.88     2216.12    109.79 o 
   1   4  10      988.28      964.07     44.44 o 
   2   4  10      167.67      173.56     25.88 o 
   3   4  10      872.13      895.23     48.26 o 
   4   4  10       25.79       15.51     18.74 o 
   5   4  10      520.62      550.41     44.64 o 
   6   4  10       42.51       44.87     23.61 o 
  -7   5  10        0.46       27.53     33.18 o 
  -6   5  10      608.14      689.75     76.65 o 
  -5   5  10      294.72      300.37     53.98 o 
  -4   5  10     1144.18     1089.35     82.85 o 
  -3   5  10     2048.84     2014.45    104.27 o 
  -2   5  10      136.02      123.10     23.36 o 
  -1   5  10     1254.69     1303.39     43.67 o 
   0   5  10      146.74      178.10     21.38 o 
   1   5  10     1191.77     1266.38     53.71 o 
   2   5  10      506.43      471.21     37.59 o 
   3   5  10      296.57      297.49     33.11 o 
   4   5  10      922.85      932.22     56.79 o 
   5   5  10        1.52      -10.07     17.51 o 
  -6   6  10        4.06       -7.38     32.26 o 
  -5   6  10      728.54      772.16     80.77 o 
  -4   6  10      280.54      262.85     55.08 o 
  -3   6  10      954.38      923.73     83.92 o 
  -2   6  10      666.02      648.98     66.78 o 
  -1   6  10      144.95      138.29     26.04 o 
   0   6  10     1595.15     1568.88    113.51 o 
   1   6  10      192.55      192.16     33.83 o 
   2   6  10      528.80      575.16     42.48 o 
   3   6  10      293.45      322.16     58.21 o 
   4   6  10      197.17      175.59     30.74 o 
  -5   7  10        2.17       19.33     40.29 o 
  -4   7  10     1284.46     1327.54    102.49 o 
  -3   7  10      413.27      410.09     65.13 o 
  -2   7  10      496.45      419.82     63.26 o 
  -1   7  10      745.19      821.55     49.49 o 
   0   7  10       84.44       64.44     28.31 o 
   1   7  10      897.36      873.82     49.22 o 
   2   7  10       43.74       69.97     23.01 o 
  -2   8  10       14.83       10.11     39.37 o 
  -1   8  10      556.96      642.49     58.16 o 
  -3 -14  11     1276.73     1296.49     78.71 o 
  -2 -14  11      166.64      145.72     21.30 o 
  -1 -14  11     1170.73     1151.19     45.10 o 
   0 -14  11       89.14      110.43     20.86 o 
   1 -14  11      931.26      989.66     56.35 o 
   2 -14  11      275.48      293.72     41.97 o 
   3 -14  11      264.02      286.22     37.64 o 
  -5 -13  11      773.01      800.49     62.20 o 
  -4 -13  11      141.29      148.12     24.99 o 
  -3 -13  11     1294.73     1251.95     52.50 o 
  -2 -13  11      847.20      787.85     43.70 o 
  -1 -13  11      177.34      199.96     22.53 o 
   0 -13  11     1559.42     1586.41     49.39 o 
   1 -13  11       25.79       28.31     21.90 o 
   2 -13  11      534.75      561.29     43.48 o 
   3 -13  11       80.83       76.84     24.69 o 
   4 -13  11      295.87      330.84     38.10 o 
  -6 -12  11      787.89      766.48     61.66 o 
  -5 -12  11      107.90      131.69     31.99 o 
  -4 -12  11     2029.96     2032.31    152.39 o 
  -3 -12  11      471.06      449.51     28.63 o 
  -2 -12  11      745.75      792.20     37.77 o 
  -1 -12  11      651.27      651.02     32.20 o 
   0 -12  11      390.55      384.29     34.86 o 
   1 -12  11     1851.96     1738.98     65.75 o 
   2 -12  11        0.09        8.97     18.11 o 
   3 -12  11      641.23      703.11     46.75 o 
   4 -12  11      404.13      424.28     39.37 o 
   5 -12  11      207.77      231.35     34.22 o 
  -7 -11  11      285.31      300.19     44.72 o 
  -6 -11  11     1084.23     1079.86     67.21 o 
  -5 -11  11      657.70      630.24     54.17 o 
  -4 -11  11      197.73      179.34     23.57 o 
  -3 -11  11     3231.27     3242.55     81.33 o 
  -2 -11  11       19.64       24.91     12.31 o 
  -1 -11  11     2191.58     2377.67    130.60 o 
   0 -11  11     1324.88     1264.25     54.25 o 
   1 -11  11      622.10      615.28     40.44 o 
   2 -11  11     1514.60     1465.26     59.09 o 
   3 -11  11       11.80       30.09     19.42 o 
   4 -11  11     1463.95     1589.45     86.80 o 
   5 -11  11      373.24      337.51     36.23 o 
   6 -11  11      151.93      186.87     32.32 o 
  -8 -10  11       30.01       26.89     26.28 o 
  -7 -10  11     1684.68     1689.68     84.01 o 
  -6 -10  11       59.89       59.81     19.51 o 
  -5 -10  11     1170.41     1166.69     85.58 o 
  -4 -10  11     1648.10     1611.18     57.49 o 
  -3 -10  11      786.29      739.74     56.57 o 
  -2 -10  11     3056.67     3100.81    132.79 o 
  -1 -10  11        1.54       10.97     14.41 o 
   0 -10  11     4141.07     4280.69     91.04 o 
   1 -10  11     1680.90     1571.93     88.99 o 
   2 -10  11      469.87      468.70     36.03 o 
   3 -10  11     1354.62     1293.55     55.24 o 
   4 -10  11        1.95      -15.96     15.96 o 
   5 -10  11      694.97      710.17     46.52 o 
   6 -10  11      117.63      118.28     28.00 o 
   7 -10  11      183.44      238.12     48.68 o 
  -8  -9  11      915.39      906.70     68.09 o 
  -7  -9  11       68.19       74.68     27.68 o 
  -6  -9  11     2126.14     2034.62     59.63 o 
  -5  -9  11       93.17       88.46     15.34 o 
  -4  -9  11     2406.39     2328.33     91.33 o 
  -3  -9  11     3572.14     3580.16     80.43 o 
  -2  -9  11      650.87      694.74     37.60 o 
  -1  -9  11     3513.23     3523.68     85.27 o 
   0  -9  11       54.08       49.45     20.03 o 
   1  -9  11     3654.35     3616.69    191.18 o 
   2  -9  11      410.64      408.44     32.81 o 
   3  -9  11      480.13      538.68     37.90 o 
   4  -9  11     1690.48     1636.65     61.19 o 
   5  -9  11        1.06       -8.44     17.23 o 
   6  -9  11      594.69      629.00     44.69 o 
   7  -9  11       21.26       18.24     22.18 o 
  -7  -8  11     2330.17     2268.68    126.57 o 
  -6  -8  11      277.38      276.33     27.62 o 
  -5  -8  11     1959.15     1827.29    112.87 o 
  -4  -8  11      266.88      273.33     26.27 o 
  -3  -8  11     4623.42     4539.73    103.78 o 
  -2  -8  11     2766.71     2677.67     67.55 o 
  -1  -8  11     1292.98     1175.16     46.97 o 
   0  -8  11     4652.79     4592.53    103.20 o 
   1  -8  11       25.91       24.27     15.14 o 
   2  -8  11     1616.67     1535.67     65.61 o 
   3  -8  11      214.14      188.44     25.02 o 
   4  -8  11     1294.18     1300.32     52.79 o 
   5  -8  11     1223.23     1160.78     52.77 o 
   6  -8  11       64.88       65.35     22.71 o 
   7  -8  11      323.52      331.24     54.34 o 
  -9  -7  11      530.91      589.25     64.24 o 
  -8  -7  11      124.94      111.91     33.09 o 
  -7  -7  11     1354.56     1328.98     84.03 o 
  -6  -7  11      896.20      916.71     43.34 o 
  -5  -7  11      254.25      267.11     39.30 o 
  -4  -7  11     4555.37     4564.69     85.73 o 
  -3  -7  11      402.18      417.57     30.95 o 
  -2  -7  11     1285.32     1280.46     46.77 o 
  -1  -7  11      436.96      407.15     29.79 o 
   0  -7  11     1564.57     1553.18     51.60 o 
   1  -7  11     2803.09     2907.24     79.63 o 
   2  -7  11       88.28       88.02     14.14 o 
   3  -7  11     1726.74     1799.70     72.87 o 
   4  -7  11      279.27      275.24     22.55 o 
   5  -7  11      319.51      328.91     25.42 o 
   6  -7  11       65.50       80.06     18.40 o 
   7  -7  11       91.12      106.83     28.14 o 
   8  -7  11      316.28      338.84     38.96 o 
  -9  -6  11       83.06       94.68     34.18 o 
  -8  -6  11     1225.58     1361.27     76.34 o 
  -7  -6  11      261.01      233.79     36.07 o 
  -6  -6  11     1261.73     1277.39     48.48 o 
  -5  -6  11      754.22      873.40     40.75 o 
  -4  -6  11      256.29      282.00     25.74 o 
  -3  -6  11     4677.74     4837.73     84.79 o 
  -2  -6  11      110.53      127.76     19.53 o 
  -1  -6  11     2807.52     2706.53    130.37 o 
   0  -6  11     1858.24     1727.73     99.54 o 
   1  -6  11     1531.54     1570.71     39.34 o 
   2  -6  11     1146.75     1192.98     35.46 o 
   3  -6  11       42.61       49.03     13.26 o 
   4  -6  11     1230.76     1294.07     40.43 o 
   5  -6  11      178.46      193.04     20.81 o 
   6  -6  11      302.85      296.23     25.73 o 
   7  -6  11      194.53      179.30     31.29 o 
   8  -6  11       35.92       43.45     27.06 o 
  -8  -5  11       66.31       79.98     29.71 o 
  -7  -5  11     2429.25     2482.50     95.62 o 
  -6  -5  11       60.54       53.95     16.27 o 
  -5  -5  11      883.60      852.18     39.18 o 
  -4  -5  11     2067.41     2153.67     57.64 o 
  -3  -5  11      988.75     1008.55     41.66 o 
  -2  -5  11     5683.13     5706.69     90.17 o 
  -1  -5  11       59.75       52.89     12.54 o 
   0  -5  11     4198.00     4234.23     97.27 o 
   1  -5  11     1616.73     1713.54     67.19 o 
   2  -5  11      366.98      360.46     22.08 o 
   3  -5  11     1403.77     1387.94     40.07 o 
   4  -5  11      118.15      106.75     16.84 o 
   5  -5  11     1978.65     2015.84     51.87 o 
   6  -5  11       71.63       48.27     22.60 o 
   7  -5  11      376.69      438.33     40.49 o 
   8  -5  11      289.39      304.45     38.60 o 
  -9  -4  11      278.73      307.87     45.15 o 
  -8  -4  11     1210.58     1285.47     76.03 o 
  -7  -4  11      122.98      129.13     32.02 o 
  -6  -4  11     1750.69     1746.25     79.53 o 
  -5  -4  11      236.82      194.37     21.29 o 
  -4  -4  11     3795.28     3796.17     74.45 o 
  -3  -4  11     5320.14     5459.78     87.88 o 
  -2  -4  11      410.24      368.91     22.33 o 
  -1  -4  11     4221.34     4348.62     61.88 o 
   0  -4  11        1.03        7.81     10.31 o 
   1  -4  11     4746.88     4761.38     81.10 o 
   2  -4  11     1367.98     1379.89     38.60 o 
   3  -4  11     1769.10     1688.63     43.50 o 
   4  -4  11     3727.37     3759.47     69.26 o 
   5  -4  11       33.47       47.49     14.75 o 
   6  -4  11      508.55      508.97     67.18 o 
   7  -4  11       17.58        7.52     21.14 o 
   8  -4  11      245.11      257.04     37.29 o 
  -9  -3  11        4.16       10.66     28.38 o 
  -8  -3  11      864.18      862.82     65.79 o 
  -7  -3  11     1265.59     1307.32     75.14 o 
  -6  -3  11     1018.68     1093.78     66.72 o 
  -5  -3  11     1895.59     1969.33     55.11 o 
  -4  -3  11       15.15       25.93     13.34 o 
  -3  -3  11     6254.29     6304.93    263.90 o 
  -2  -3  11      555.85      590.48     27.12 o 
  -1  -3  11     2748.99     2588.21     48.66 o 
   0  -3  11     7678.30     7900.79     84.07 o 
   1  -3  11      476.45      462.85     24.83 o 
   2  -3  11     3899.14     3906.37    135.50 o 
   3  -3  11       92.91       80.93     15.52 o 
   4  -3  11     2159.89     2229.51     51.71 o 
   5  -3  11     1082.62     1167.78     72.13 o 
   6  -3  11      159.45      149.24     28.95 o 
   7  -3  11      448.29      399.92     40.03 o 
   8  -3  11        9.72        9.25     23.18 o 
  -9  -2  11      268.92      234.37     45.42 o 
  -8  -2  11        4.70        4.37     24.87 o 
  -7  -2  11     1376.75     1438.90     79.88 o 
  -6  -2  11      435.05      492.16     50.49 o 
  -5  -2  11      569.06      565.89     50.23 o 
  -4  -2  11     2223.74     2300.15     58.99 o 
  -3  -2  11       50.50       41.28     16.03 o 
  -2  -2  11     2234.82     2245.91     46.52 o 
  -1  -2  11       34.42       38.95     12.62 o 
   0  -2  11     2695.09     2661.41     51.05 o 
   1  -2  11     2695.51     2688.86     56.64 o 
   2  -2  11      261.64      252.86     19.97 o 
   3  -2  11     1353.06     1423.44     41.16 o 
   4  -2  11      129.90      127.57     17.96 o 
   5  -2  11      546.08      562.11     48.19 o 
   6  -2  11       96.78      114.27     26.65 o 
   7  -2  11      111.92      104.67     27.83 o 
   8  -2  11      270.93      269.23     38.01 o 
  -9  -1  11       81.30       75.27     34.96 o 
  -8  -1  11     1112.71     1124.77     78.02 o 
  -7  -1  11       51.74       43.36     28.99 o 
  -6  -1  11      633.59      608.58     55.95 o 
  -5  -1  11      505.72      522.71     50.98 o 
  -4  -1  11     1142.29      968.46    159.02 o 
  -3  -1  11     4454.43     4583.45    117.52 o 
  -2  -1  11      174.70      136.25     16.54 o 
  -1  -1  11     1639.95     1679.95     42.14 o 
   0  -1  11      809.90      781.54     30.46 o 
   1  -1  11      415.38      409.50     24.11 o 
   2  -1  11     1299.64     1270.21     42.98 o 
   3  -1  11      162.06      151.62     18.37 o 
   4  -1  11     1967.74     1911.63     65.30 o 
   5  -1  11       36.78       47.21     22.23 o 
   6  -1  11      271.59      308.79     34.72 o 
   7  -1  11      159.77      189.61     40.43 o 
   8  -1  11       21.61       31.30     24.16 o 
  -9   0  11      185.77      176.53     44.78 o 
  -8   0  11      109.55       96.07     37.47 o 
  -7   0  11     1964.40     1992.64     99.26 o 
  -6   0  11       18.81       17.45     22.75 o 
  -5   0  11     1088.17     1022.14     66.63 o 
  -4   0  11     1891.58     1924.41     87.91 o 
  -3   0  11      849.41      816.53     81.81 o 
  -2   0  11     1596.63     1483.72     51.16 o 
  -1   0  11        0.71        8.05     10.85 o 
   0   0  11     2259.85     2336.95    104.91 o 
   1   0  11     1174.68     1196.22     44.92 o 
   2   0  11      704.13      726.74     50.92 o 
   3   0  11     1345.46     1323.89     95.26 o 
   4   0  11      285.73      280.58     32.02 o 
   5   0  11     1130.00     1124.53     71.46 o 
   6   0  11       29.64       29.18     22.84 o 
   7   0  11      241.81      274.26     75.11 o 
  -9   1  11      314.02      356.79     55.42 o 
  -8   1  11      761.87      780.98     72.79 o 
  -7   1  11      152.52      165.08     41.13 o 
  -6   1  11     1768.29     1635.11     88.84 o 
  -5   1  11       90.88       29.18     27.62 o 
  -4   1  11     1752.17     1884.78     90.48 o 
  -3   1  11     2368.61     2254.58     90.68 o 
  -2   1  11      232.89      264.92     21.50 o 
  -1   1  11     2252.96     2234.55     94.65 o 
   0   1  11        5.27       24.52     12.55 o 
   1   1  11     2596.71     2533.86    138.06 o 
   2   1  11      613.37      602.96     57.73 o 
   3   1  11      555.53      538.46     39.08 o 
   4   1  11     1243.12     1197.56     56.08 o 
   5   1  11       31.96       16.54     18.23 o 
   6   1  11      226.59      222.78     33.41 o 
   7   1  11        0.87      -18.69     18.69 o 
  -8   2  11      635.09      649.41     68.31 o 
  -7   2  11      724.96      694.98     67.03 o 
  -6   2  11      175.16      158.69     39.80 o 
  -5   2  11     1029.33     1080.44     77.31 o 
  -4   2  11        2.30        3.43     25.21 o 
  -3   2  11     2761.94     2692.94    107.02 o 
  -2   2  11      346.29      383.82     25.48 o 
  -1   2  11      692.29      612.44     42.26 o 
   0   2  11     1733.40     1753.34     66.04 o 
   1   2  11       46.99       50.27     15.36 o 
   2   2  11      693.56      639.21     39.71 o 
   3   2  11        8.20       19.09     18.23 o 
   4   2  11      907.40      874.02     49.58 o 
   5   2  11      274.28      260.92     32.96 o 
   6   2  11      101.81       95.45     27.41 o 
  -8   3  11       44.20       35.80     35.99 o 
  -7   3  11      838.77      845.88     78.11 o 
  -6   3  11      465.57      460.29     59.09 o 
  -5   3  11      405.87      435.15     57.52 o 
  -4   3  11     2077.88     2224.67    106.62 o 
  -3   3  11       75.43      117.57     35.81 o 
  -2   3  11      792.14      823.24     70.82 o 
  -1   3  11       33.35       35.71     14.29 o 
   0   3  11      926.18      880.03     61.66 o 
   1   3  11     1484.36     1531.57     92.44 o 
   2   3  11      142.85      139.84     25.13 o 
   3   3  11      803.25      774.11     54.19 o 
   4   3  11       14.79       30.90     19.73 o 
   5   3  11      272.96      291.43     36.27 o 
   6   3  11       75.06       62.02     27.02 o 
  -7   4  11       23.77       20.36     34.50 o 
  -6   4  11      727.47      678.00     74.61 o 
  -5   4  11      172.82      170.50     46.68 o 
  -4   4  11      751.46      800.00     74.92 o 
  -3   4  11     1270.96     1371.20     89.02 o 
  -2   4  11      106.55      107.34     23.31 o 
  -1   4  11     1071.82     1084.55     45.11 o 
   0   4  11      371.58      356.48     35.95 o 
   1   4  11      769.93      771.33     43.90 o 
   2   4  11      564.36      572.29     40.76 o 
   3   4  11      224.13      242.37     30.45 o 
   4   4  11      819.36      807.44     51.37 o 
   5   4  11       35.19       45.61     23.64 o 
  -6   5  11        6.34       -1.12     36.34 o 
  -5   5  11      405.26      370.77     61.20 o 
  -4   5  11      125.65      145.15     46.06 o 
  -3   5  11      779.15      708.99     71.46 o 
  -2   5  11      573.23      570.79     70.53 o 
  -1   5  11      155.36      136.52     31.19 o 
   0   5  11     1268.41     1300.67     46.85 o 
   1   5  11      100.61      116.54     24.90 o 
   2   5  11      521.25      518.30     40.97 o 
   3   5  11      399.20      451.45     40.21 o 
   4   5  11      111.94      119.92     27.96 o 
  -5   6  11        0.82        9.36     33.82 o 
  -4   6  11     1059.74     1010.26     88.26 o 
  -3   6  11      364.21      385.51     62.67 o 
  -2   6  11      230.09      258.09     54.20 o 
  -1   6  11      497.47      525.77     41.79 o 
   0   6  11       17.19       10.40     18.72 o 
   1   6  11      827.17      835.80     62.33 o 
   2   6  11      104.19      122.21     26.70 o 
  -2   7  11      206.39      184.53     54.43 o 
  -1   7  11      216.49      265.28     43.21 o 
   0   7  11      774.59      713.20     62.51 o 
  -2 -14  12      695.00      693.41     48.17 o 
  -1 -14  12      157.40      142.06     29.57 o 
   0 -14  12     1545.73     1505.80     67.39 o 
   1 -14  12      193.99      194.56     31.95 o 
   2 -14  12      398.74      382.28     41.17 o 
  -4 -13  12      903.23      822.40    112.80 o 
  -3 -13  12      560.86      525.10     41.89 o 
  -2 -13  12      546.86      567.05     43.57 o 
  -1 -13  12      836.33      870.49     51.66 o 
   0 -13  12       29.63       30.80     22.15 o 
   1 -13  12      974.14     1042.77     56.76 o 
   2 -13  12       14.99        7.81     20.63 o 
   3 -13  12      519.46      570.47     46.22 o 
   4 -13  12      179.97      162.07     45.13 o 
  -5 -12  12      840.21      926.45     90.77 o 
  -4 -12  12       11.13        9.48     17.66 o 
  -3 -12  12     2367.84     2371.95    163.52 o 
  -2 -12  12      565.64      578.38     41.65 o 
  -1 -12  12      562.29      603.28     42.31 o 
   0 -12  12     1127.69     1205.48     64.83 o 
   1 -12  12      188.24      216.21     30.93 o 
   2 -12  12      804.81      846.17     50.33 o 
   3 -12  12        0.90       -2.61     18.86 o 
   4 -12  12      746.25      710.30     49.36 o 
   5 -12  12      242.40      249.14     35.57 o 
  -6 -11  12      467.65      478.69     58.03 o 
  -5 -11  12      673.74      652.21     43.70 o 
  -4 -11  12     2030.71     2114.72    183.57 o 
  -3 -11  12       19.86       29.99     18.06 o 
  -2 -11  12     1819.13     1903.20     65.97 o 
  -1 -11  12       21.16       30.78     19.78 o 
   0 -11  12     2079.15     2073.15     68.62 o 
   1 -11  12     1497.54     1554.24     61.48 o 
   2 -11  12      180.80      197.23     28.42 o 
   3 -11  12      859.37      869.19     50.19 o 
   4 -11  12       31.48       29.04     21.78 o 
   5 -11  12      512.16      575.59     48.25 o 
  -7 -10  12        3.89        6.42     22.66 o 
  -6 -10  12     1395.01     1549.06     78.89 o 
  -5 -10  12      236.50      267.87     42.80 o 
  -4 -10  12     1096.78     1085.50     51.10 o 
  -3 -10  12     2325.46     2412.23     71.53 o 
  -2 -10  12      184.03      219.15     27.68 o 
  -1 -10  12     1887.72     1856.56     63.02 o 
   0 -10  12      321.65      285.92     30.35 o 
   1 -10  12     1268.85     1257.69     53.29 o 
   2 -10  12      805.95      775.54     44.81 o 
   3 -10  12      265.25      293.53     31.53 o 
   4 -10  12     1169.74     1163.14     74.43 o 
   5 -10  12        4.35        7.00     19.81 o 
   6 -10  12      191.35      200.20     32.31 o 
  -7  -9  12     1764.40     1746.42    109.61 o 
  -6  -9  12        0.62        2.88     16.73 o 
  -5  -9  12     1265.07     1285.48     54.26 o 
  -4  -9  12      867.36      808.36     72.53 o 
  -3  -9  12     2419.84     2372.91     69.11 o 
  -2  -9  12     2362.75     2330.64     67.56 o 
  -1  -9  12       89.17       88.65     20.66 o 
   0  -9  12     4258.04     4334.16     91.33 o 
   1  -9  12      789.49      715.42     42.40 o 
   2  -9  12     1161.95     1124.32     50.68 o 
   3  -9  12      603.83      583.01     40.11 o 
   4  -9  12      406.06      386.05     35.88 o 
   5  -9  12      862.22      863.14     50.50 o 
   6  -9  12        0.05      -11.96     19.63 o 
   7  -9  12      285.21      341.03     56.20 o 
  -7  -8  12      747.16      685.01     42.59 o 
  -6  -8  12     1327.85     1355.30     54.82 o 
  -5  -8  12      177.10      142.92     23.68 o 
  -4  -8  12     4451.16     4526.29    175.51 o 
  -3  -8  12     1347.61     1296.08     52.42 o 
  -2  -8  12     2330.16     2270.65     64.81 o 
  -1  -8  12     1461.88     1385.37     52.25 o 
   0  -8  12      520.29      498.61     35.07 o 
   1  -8  12     3550.65     3463.99     95.82 o 
   2  -8  12       28.08       21.00     17.63 o 
   3  -8  12     1524.55     1531.26     76.18 o 
   4  -8  12      874.26      831.45     45.94 o 
   5  -8  12      250.64      242.40     30.55 o 
   6  -8  12      396.33      432.71     38.67 o 
   7  -8  12       26.08       54.50     41.20 o 
  -7  -7  12      459.63      435.71     47.38 o 
  -6  -7  12     1123.23     1166.98     56.37 o 
  -5  -7  12     1193.62     1216.01     50.04 o 
  -4  -7  12      172.38      175.80     23.91 o 
  -3  -7  12     4330.39     4434.03     87.15 o 
  -2  -7  12       19.92       15.27     15.58 o 
  -1  -7  12     2417.56     2415.45     55.26 o 
   0  -7  12     1184.68     1183.57     36.28 o 
   1  -7  12      530.20      529.69     33.58 o 
   2  -7  12     1584.84     1574.79     51.89 o 
   3  -7  12        3.13        0.62     11.68 o 
   4  -7  12     1780.91     1778.32     48.76 o 
   5  -7  12      378.04      425.27     29.29 o 
   6  -7  12      137.53      163.28     22.67 o 
   7  -7  12      120.35      165.59     32.32 o 
  -9  -6  12      413.50      345.69     51.32 o 
  -8  -6  12        3.05        0.79     22.65 o 
  -7  -6  12     2464.70     2569.65    100.99 o 
  -6  -6  12      290.96      273.68     27.82 o 
  -5  -6  12     1234.45     1207.96     48.59 o 
  -4  -6  12     2409.05     2370.59     64.23 o 
  -3  -6  12      783.26      743.69     39.24 o 
  -2  -6  12     3177.80     3194.98     72.78 o 
  -1  -6  12       32.47       41.11     12.09 o 
   0  -6  12     3654.13     3669.78     68.64 o 
   1  -6  12     2534.11     2486.60     84.07 o 
   2  -6  12      364.99      390.27     29.06 o 
   3  -6  12     1320.78     1381.48     44.68 o 
   4  -6  12        3.30        5.32     12.55 o 
   5  -6  12      807.27      835.04     37.52 o 
   6  -6  12       49.89       36.86     23.69 o 
   7  -6  12      252.56      271.77     36.78 o 
  -8  -5  12      858.71      939.42     68.36 o 
  -7  -5  12       20.95       20.81     25.01 o 
  -6  -5  12     1925.70     1904.55     85.82 o 
  -5  -5  12      344.72      348.80     31.37 o 
  -4  -5  12     1748.75     1714.26     54.59 o 
  -3  -5  12     3886.80     3895.42     79.01 o 
  -2  -5  12       16.46       19.18     14.61 o 
  -1  -5  12     2040.23     2088.35     46.15 o 
   0  -5  12      458.07      432.35     24.18 o 
   1  -5  12     2447.71     2530.72     88.75 o 
   2  -5  12      550.27      514.12     27.33 o 
   3  -5  12      429.64      391.60     25.85 o 
   4  -5  12     1383.52     1362.48     70.05 o 
   5  -5  12       29.25       34.34     16.09 o 
   6  -5  12      412.74      452.23     41.54 o 
   7  -5  12       86.38       78.34     27.69 o 
  -9  -4  12      135.13      131.44     38.29 o 
  -8  -4  12      441.62      428.15     51.84 o 
  -7  -4  12     2364.69     2436.92    101.16 o 
  -6  -4  12       32.20       44.58     25.61 o 
  -5  -4  12     2110.72     2239.28     61.99 o 
  -4  -4  12     1119.37     1075.81     44.81 o 
  -3  -4  12     3153.53     3197.80     72.15 o 
  -2  -4  12     2178.60     2186.16    103.98 o 
  -1  -4  12      345.84      338.72     22.75 o 
   0  -4  12     4925.38     4959.54     70.39 o 
   1  -4  12      575.81      562.39     27.62 o 
   2  -4  12     1253.29     1272.08     50.93 o 
   3  -4  12      541.80      507.00     28.40 o 
   4  -4  12      706.31      692.64     33.57 o 
   5  -4  12     1259.09     1176.19     55.70 o 
   6  -4  12        0.44       -5.08     19.81 o 
   7  -4  12      414.38      452.02     77.95 o 
  -9  -3  12      428.12      395.21     53.64 o 
  -8  -3  12      283.07      219.11     42.16 o 
  -7  -3  12      962.35      997.41     70.49 o 
  -6  -3  12      977.58     1023.91     66.54 o 
  -5  -3  12      249.31      251.62     36.65 o 
  -4  -3  12     4771.75     4701.41    124.02 o 
  -3  -3  12      151.09      154.13     21.56 o 
  -2  -3  12     2779.43     2757.40     78.69 o 
  -1  -3  12      361.98      367.69     47.41 o 
   0  -3  12      894.61      844.82     31.92 o 
   1  -3  12     3294.54     3267.90     59.57 o 
   2  -3  12       41.38       29.91     13.27 o 
   3  -3  12     2460.20     2439.94     65.09 o 
   4  -3  12      369.01      365.77     26.84 o 
   5  -3  12      375.07      381.07     36.61 o 
   6  -3  12      191.29      191.99     31.71 o 
   7  -3  12       58.74       51.83     26.68 o 
  -9  -2  12        7.09        2.47     27.61 o 
  -8  -2  12      573.62      568.77     60.69 o 
  -7  -2  12      335.53      374.79     49.44 o 
  -6  -2  12     1012.51     1078.58     71.37 o 
  -5  -2  12      540.71      556.58     50.98 o 
  -4  -2  12      333.41      317.01     51.54 o 
  -3  -2  12     3296.62     3401.03     84.63 o 
  -2  -2  12       18.13       27.46     15.59 o 
  -1  -2  12     2023.12     1930.68     45.97 o 
   0  -2  12     1287.93     1323.95     39.71 o 
   1  -2  12      984.99      938.50     34.84 o 
   2  -2  12     1486.03     1400.36     41.70 o 
   3  -2  12       23.27       17.16     13.04 o 
   4  -2  12      966.17      938.45     49.70 o 
   5  -2  12      123.33      160.68     29.16 o 
   6  -2  12      134.97      132.39     29.67 o 
   7  -2  12      137.89      153.65     32.73 o 
  -9  -1  12      104.98      112.15     40.04 o 
  -8  -1  12       97.58      123.11     39.76 o 
  -7  -1  12     1681.85     1718.49     91.90 o 
  -6  -1  12       61.64       70.02     29.35 o 
  -5  -1  12     1241.32     1135.94     72.39 o 
  -4  -1  12     1303.89     1291.19     73.19 o 
  -3  -1  12      758.29      754.67     41.22 o 
  -2  -1  12     3294.78     3285.74     60.45 o 
  -1  -1  12        1.49       -6.58     11.36 o 
   0  -1  12     5257.44     5249.32     84.86 o 
   1  -1  12     1372.11     1320.80     41.48 o 
   2  -1  12      575.10      561.08     29.08 o 
   3  -1  12      884.10      890.55     38.70 o 
   4  -1  12       49.28       28.39     21.76 o 
   5  -1  12     1107.69     1098.03     56.63 o 
   6  -1  12      129.06      179.49     36.58 o 
   7  -1  12      181.11      205.60     35.96 o 
  -8   0  12      553.43      506.13     59.89 o 
  -7   0  12       42.65       25.79     30.79 o 
  -6   0  12     1091.26     1149.99     77.22 o 
  -5   0  12       55.63       64.77     30.91 o 
  -4   0  12     2278.83     2286.95     99.57 o 
  -3   0  12     1866.89     1807.30     75.63 o 
  -2   0  12      374.59      373.38     25.58 o 
  -1   0  12     1805.16     1778.76     46.64 o 
   0   0  12       55.13       46.95     15.24 o 
   1   0  12     2785.57     2804.57    121.84 o 
   2   0  12      411.54      450.00     28.53 o 
   3   0  12      771.47      743.18     45.44 o 
   4   0  12     1498.29     1490.11     61.84 o 
   5   0  12       41.06       47.87     23.24 o 
   6   0  12      234.05      218.82     34.20 o 
  -8   1  12      288.10      264.41     52.20 o 
  -7   1  12      969.65     1052.51     81.39 o 
  -6   1  12      101.78       91.62     35.96 o 
  -5   1  12     1063.08     1077.07     77.67 o 
  -4   1  12       42.85       32.63     29.56 o 
  -3   1  12     1731.00     1861.20     91.90 o 
  -2   1  12      498.20      501.70     40.92 o 
  -1   1  12      208.95      219.14     21.80 o 
   0   1  12     2783.77     2651.85    136.78 o 
   1   1  12       51.80       46.74     15.62 o 
   2   1  12     1192.45     1223.04    104.11 o 
   3   1  12      123.32      111.28     24.55 o 
   4   1  12      328.82      320.75     35.41 o 
   5   1  12      417.93      409.65     40.71 o 
   6   1  12        7.25       12.68     23.33 o 
  -8   2  12      108.90      141.83     45.55 o 
  -7   2  12      584.16      547.22     66.67 o 
  -6   2  12      489.70      452.00     58.65 o 
  -5   2  12       96.28      134.20     40.83 o 
  -4   2  12     1257.85     1543.03     91.14 o 
  -3   2  12      156.53      169.92     40.56 o 
  -2   2  12      673.35      684.94     33.42 o 
  -1   2  12      360.24      368.11     26.52 o 
   0   2  12      545.76      488.29     30.05 o 
   1   2  12     1343.93     1395.41     46.10 o 
   2   2  12       51.69       60.97     20.51 o 
   3   2  12      652.09      614.55     51.05 o 
   4   2  12       56.50       68.48     22.69 o 
   5   2  12      267.16      227.12     33.62 o 
  -7   3  12      188.69      142.90     46.11 o 
  -6   3  12      323.47      343.16     58.04 o 
  -5   3  12      492.68      537.96     63.13 o 
  -4   3  12       49.88       73.39     37.31 o 
  -3   3  12     1750.16     1944.14    102.67 o 
  -2   3  12      140.18      126.76     23.91 o 
  -1   3  12      784.42      797.04     37.00 o 
   0   3  12      567.51      538.01     33.43 o 
   1   3  12      302.08      289.07     31.23 o 
   2   3  12      479.26      488.33     38.75 o 
   3   3  12       41.43       69.69     22.49 o 
   4   3  12      623.40      598.22     45.94 o 
   5   3  12       40.20       50.23     24.12 o 
  -6   4  12       61.53       95.08     45.04 o 
  -5   4  12      403.10      384.94     62.18 o 
  -4   4  12      430.75      444.24     60.64 o 
  -3   4  12      205.70      209.63     48.91 o 
  -2   4  12      589.34      576.47     41.39 o 
  -1   4  12        0.94      -13.70     15.84 o 
   0   4  12     1369.24     1359.17     47.77 o 
   1   4  12      256.93      201.90     50.26 o 
   2   4  12      341.73      306.06     34.05 o 
   3   4  12      311.39      305.28     35.82 o 
   4   4  12       42.25       52.05     23.35 o 
  -5   5  12       17.78      -19.30     31.32 o 
  -4   5  12      704.26      728.89     81.26 o 
  -3   5  12      290.56      263.40     55.72 o 
  -2   5  12      210.20      241.90     32.34 o 
  -1   5  12      660.51      731.25     47.35 o 
   0   5  12        5.79        2.81     22.89 o 
   1   5  12      897.14      862.60     50.54 o 
   2   5  12       59.45       45.84     22.91 o 
  -2   6  12      242.79      296.52     59.64 o 
  -1   6  12      139.69      149.95     37.29 o 
  -4 -13  13        0.63       -9.18     22.19 o 
  -3 -13  13     1157.37     1199.70    136.96 o 
  -2 -13  13      246.80      222.55     37.71 o 
  -1 -13  13      341.88      334.27     36.78 o 
   0 -13  13      719.48      740.83     92.05 o 
   1 -13  13        2.08        5.21     21.41 o 
   2 -13  13      279.88      286.21     48.26 o 
   3 -13  13        5.85        4.32     33.29 o 
  -5 -12  13      204.14      229.15     32.05 o 
  -4 -12  13     1385.64     1396.76     63.11 o 
  -3 -12  13       37.42       27.57     20.14 o 
  -2 -12  13     1097.54     1192.27     57.52 o 
  -1 -12  13      273.40      262.55     31.88 o 
   0 -12  13      711.92      795.34     70.71 o 
   1 -12  13     1204.71     1166.06     58.96 o 
   2 -12  13       72.66       59.27     24.58 o 
   3 -12  13      697.88      700.74     47.75 o 
   4 -12  13       54.31       66.84     26.92 o 
  -6 -11  13      798.79      817.95     50.44 o 
  -5 -11  13      533.01      548.68     42.29 o 
  -4 -11  13      474.63      434.80     38.62 o 
  -3 -11  13     2994.04     3120.54     86.10 o 
  -2 -11  13        0.75       11.60     18.02 o 
  -1 -11  13     1418.49     1421.92     59.01 o 
   0 -11  13      318.83      322.23     33.82 o 
   1 -11  13     1180.98     1142.58     68.96 o 
   2 -11  13      604.22      595.62     43.40 o 
   3 -11  13      248.70      206.45     31.02 o 
   4 -11  13      727.71      675.53     81.02 o 
   5 -11  13       50.11       43.83     25.20 o 
  -7 -10  13     1573.41     1525.79     95.53 o 
  -6 -10  13      123.85      134.34     27.04 o 
  -5 -10  13     1165.04     1256.84     97.17 o 
  -4 -10  13     1392.04     1433.19     59.49 o 
  -3 -10  13      631.46      659.36     43.19 o 
  -2 -10  13     1459.64     1623.61     61.05 o 
  -1 -10  13      159.35      173.05     26.85 o 
   0 -10  13     2495.78     2514.76     96.64 o 
   1 -10  13      456.46      455.98     79.81 o 
   2 -10  13      448.62      448.28     37.14 o 
   3 -10  13      356.34      351.80     35.73 o 
   4 -10  13       91.20       97.96     26.16 o 
   5 -10  13      367.06      394.55     40.22 o 
  -7  -9  13      200.90      178.46     47.35 o 
  -6  -9  13     1667.66     1645.60     63.37 o 
  -5  -9  13       29.93       49.23     20.39 o 
  -4  -9  13     1969.76     2004.42     66.62 o 
  -3  -9  13     1310.93     1278.72     54.28 o 
  -2  -9  13      975.92      926.13     59.07 o 
  -1  -9  13     1820.39     1809.26     62.62 o 
   0  -9  13        4.56       11.48     16.79 o 
   1  -9  13     2025.73     1967.49     66.20 o 
   2  -9  13      231.20      216.12     29.21 o 
   3  -9  13      601.37      560.31     40.06 o 
   4  -9  13      583.22      568.06     43.14 o 
   5  -9  13      108.87       82.04     25.88 o 
   6  -9  13      240.89      270.20     34.96 o 
  -6  -8  13      549.94      583.97     40.64 o 
  -5  -8  13      838.93      883.95     46.91 o 
  -4  -8  13       29.39       29.10     17.52 o 
  -3  -8  13     3166.42     3114.93     78.35 o 
  -2  -8  13      791.58      763.47     41.64 o 
  -1  -8  13      689.10      680.86     39.63 o 
   0  -8  13     1776.21     1788.34     75.19 o 
   1  -8  13      183.23      196.37     26.62 o 
   2  -8  13     1318.02     1249.13     54.28 o 
   3  -8  13       18.52       18.90     17.94 o 
   4  -8  13     1146.82     1092.54     53.27 o 
   5  -8  13      409.05      419.75     38.78 o 
   6  -8  13       61.43       86.90     26.55 o 
  -8  -7  13        5.93       29.93     28.36 o 
  -7  -7  13     1268.15     1323.42     77.89 o 
  -6  -7  13      565.90      585.52     39.41 o 
  -5  -7  13      768.56      776.82     71.86 o 
  -4  -7  13     2486.27     2386.88     69.09 o 
  -3  -7  13        0.72        4.28     15.18 o 
  -2  -7  13     1792.96     1769.98     59.04 o 
  -1  -7  13      186.46      175.49     17.97 o 
   0  -7  13     2981.98     2942.74     91.63 o 
   1  -7  13     2516.58     2549.15     82.39 o 
   2  -7  13      216.25      197.73     20.16 o 
   3  -7  13     1072.93     1090.69     43.97 o 
   4  -7  13       52.37       35.78     16.01 o 
   5  -7  13      381.49      381.09     29.33 o 
   6  -7  13       31.51       55.33     24.87 o 
  -8  -6  13      903.21      900.90     69.60 o 
  -7  -6  13       67.42       83.86     31.11 o 
  -6  -6  13     1648.97     1611.30     82.28 o 
  -5  -6  13      698.94      682.30     40.92 o 
  -4  -6  13     1462.80     1399.67     53.63 o 
  -3  -6  13     4211.44     4174.44     87.22 o 
  -2  -6  13      127.18      112.21     24.15 o 
  -1  -6  13     2680.84     2658.60     56.97 o 
   0  -6  13     1104.65     1020.83     42.79 o 
   1  -6  13     1585.39     1521.34     43.06 o 
   2  -6  13     1123.16     1141.13     76.05 o 
   3  -6  13      247.82      258.11     22.81 o 
   4  -6  13     1355.19     1385.80     45.93 o 
   5  -6  13       33.95       23.73     16.41 o 
   6  -6  13      229.67      205.43     32.74 o 
   7  -6  13       44.41       54.77     27.97 o 
  -8  -5  13      188.65      213.41     41.95 o 
  -7  -5  13     2268.54     2396.45    103.91 o 
  -6  -5  13       14.00       16.13     21.70 o 
  -5  -5  13     1427.04     1461.68     76.56 o 
  -4  -5  13     1143.96     1128.56     59.74 o 
  -3  -5  13     1465.65     1336.21     51.47 o 
  -2  -5  13     2260.19     2288.49     65.31 o 
  -1  -5  13       16.16       18.03     12.35 o 
   0  -5  13     2859.54     2788.81     56.26 o 
   1  -5  13     1228.23     1128.93     37.69 o 
   2  -5  13      865.34      849.58     35.69 o 
   3  -5  13      761.73      757.01     51.44 o 
   4  -5  13      176.53      165.00     20.75 o 
   5  -5  13      758.13      757.13     48.66 o 
   6  -5  13       16.08       -5.95     21.88 o 
   7  -5  13      220.95      270.06     38.15 o 
  -8  -4  13      585.80      537.91     59.94 o 
  -7  -4  13      631.77      699.99     63.30 o 
  -6  -4  13     1698.14     1733.43     87.73 o 
  -5  -4  13       56.07       38.98     25.24 o 
  -4  -4  13     2905.62     2956.80     73.90 o 
  -3  -4  13     1580.89     1518.02     54.21 o 
  -2  -4  13     1084.35     1074.62     37.35 o 
  -1  -4  13     2157.41     2144.00     49.79 o 
   0  -4  13      299.83      316.11     23.35 o 
   1  -4  13     3357.74     3411.40     63.59 o 
   2  -4  13      180.41      169.30     19.30 o 
   3  -4  13     1162.29     1161.22     41.28 o 
   4  -4  13      992.59     1012.31     40.31 o 
   5  -4  13      184.86      195.55     32.17 o 
   6  -4  13      457.69      493.49     44.59 o 
   7  -4  13        3.26        7.27     24.93 o 
  -8  -3  13      703.43      781.07     67.52 o 
  -7  -3  13      830.75      859.27     67.74 o 
  -6  -3  13      502.35      538.27     53.42 o 
  -5  -3  13      747.24      730.53     59.89 o 
  -4  -3  13       19.13        8.46     16.37 o 
  -3  -3  13     2527.08     2504.00     95.53 o 
  -2  -3  13      272.57      261.38     21.88 o 
  -1  -3  13     1362.98     1308.47     40.29 o 
   0  -3  13     1445.90     1502.99     43.74 o 
   1  -3  13      478.45      434.39     26.93 o 
   2  -3  13      827.77      812.73     34.54 o 
   3  -3  13        5.80        1.59     12.77 o 
   4  -3  13     1227.70     1238.43     58.33 o 
   5  -3  13      368.48      401.56     39.31 o 
   6  -3  13      147.50      176.43     33.13 o 
  -8  -2  13       27.39        0.73     28.29 o 
  -7  -2  13     1159.30     1234.27     80.46 o 
  -6  -2  13      477.87      426.53     50.54 o 
  -5  -2  13      631.80      649.63     58.92 o 
  -4  -2  13     1708.17     1804.81     88.00 o 
  -3  -2  13       80.56       72.97     19.98 o 
  -2  -2  13     1513.24     1594.57     45.13 o 
  -1  -2  13      162.28      133.77     21.76 o 
   0  -2  13     1753.13     1717.48     47.10 o 
   1  -2  13     1726.09     1667.85     46.65 o 
   2  -2  13      213.53      197.26     21.14 o 
   3  -2  13      733.55      736.86     34.40 o 
   4  -2  13        7.45       10.35     18.26 o 
   5  -2  13      486.33      478.29     43.18 o 
   6  -2  13       55.44       63.49     27.06 o 
  -8  -1  13      634.25      637.26     66.01 o 
  -7  -1  13        1.53       -1.81     25.54 o 
  -6  -1  13     1266.44     1312.86     81.79 o 
  -5  -1  13      217.51      198.97     40.27 o 
  -4  -1  13     1422.47     1341.64     78.78 o 
  -3  -1  13     2358.08     2260.96     67.87 o 
  -2  -1  13       42.08       46.57     15.51 o 
  -1  -1  13     1637.11     1642.10     47.09 o 
   0  -1  13      345.19      352.85     25.47 o 
   1  -1  13     1849.11     1845.62     53.57 o 
   2  -1  13      654.63      651.53     42.01 o 
   3  -1  13      343.19      315.86     37.49 o 
   4  -1  13     1246.82     1218.24    128.12 o 
   5  -1  13       34.36       30.52     24.35 o 
   6  -1  13      368.44      416.71     54.05 o 
  -8   0  13      284.68      257.50     51.24 o 
  -7   0  13     1235.73     1271.24     89.11 o 
  -6   0  13       19.17        4.74     27.92 o 
  -5   0  13      855.75      808.64     67.43 o 
  -4   0  13      509.27      477.67     57.05 o 
  -3   0  13     1349.54     1462.70     82.72 o 
  -2   0  13     1311.08     1216.65     74.88 o 
  -1   0  13      336.28      359.35     26.01 o 
   0   0  13     2475.48     2550.87    146.99 o 
   1   0  13      314.55      299.51     27.65 o 
   2   0  13      572.90      583.47     42.96 o 
   3   0  13      461.95      420.07     38.21 o 
   4   0  13      152.28      184.92     30.11 o 
   5   0  13      570.98      582.15     48.25 o 
  -7   1  13      494.90      425.17     58.45 o 
  -6   1  13      593.45      563.58     62.46 o 
  -5   1  13      144.25      135.13     41.27 o 
  -4   1  13     1814.82     1755.20     97.00 o 
  -3   1  13      256.96      279.29     47.10 o 
  -2   1  13     1557.88     1614.23     62.54 o 
  -1   1  13      711.77      704.65     36.83 o 
   0   1  13      473.92      455.34     30.00 o 
   1   1  13     1358.25     1402.05     79.10 o 
   2   1  13       20.76       24.02     19.02 o 
   3   1  13      651.64      639.21     44.96 o 
   4   1  13      353.38      338.61     37.07 o 
   5   1  13       97.10       90.40     27.60 o 
  -6   2  13      368.31      320.58     57.47 o 
  -5   2  13      443.09      475.76     60.25 o 
  -4   2  13      122.42      109.35     41.32 o 
  -3   2  13     1667.49     1733.17     98.28 o 
  -2   2  13      203.40      205.84     27.86 o 
  -1   2  13      800.04      871.05     43.10 o 
   0   2  13      784.59      839.66     38.88 o 
   1   2  13      276.90      223.51     57.60 o 
   2   2  13      504.67      503.76     40.74 o 
   3   2  13        9.22        7.07     18.20 o 
   4   2  13      481.30      479.90     42.96 o 
  -6   3  13       67.77       69.25     43.43 o 
  -5   3  13      250.49      329.29     58.61 o 
  -4   3  13      672.69      635.04     72.22 o 
  -3   3  13       16.16       20.49     31.23 o 
  -2   3  13      697.09      755.81     49.12 o 
  -1   3  13       21.73       13.44     18.11 o 
   0   3  13     1067.47     1103.37     56.08 o 
   1   3  13      524.55      521.11     48.88 o 
   2   3  13      107.54      107.84     26.51 o 
   3   3  13      369.57      393.06     39.78 o 
  -4   4  13      299.53      306.52     59.71 o 
  -3   4  13      619.26      622.01     75.27 o 
  -2   4  13      122.23      120.14     27.21 o 
  -1   4  13      601.74      613.03     45.92 o 
   0   4  13        9.25       20.67     18.40 o 
   1   4  13      647.17      650.27     46.33 o 
   2   4  13      164.69      146.52     28.63 o 
  -2 -13  14      871.56      964.13     59.27 o 
  -1 -13  14      149.35      168.58     31.49 o 
   0 -13  14      279.06      304.75     37.20 o 
   1 -13  14      564.43      551.31     46.90 o 
  -4 -12  14      323.59      325.74     37.12 o 
  -3 -12  14     1512.51     1490.31     66.17 o 
  -2 -12  14        1.46      -10.60     18.13 o 
  -1 -12  14      695.78      694.89     68.09 o 
   0 -12  14      312.49      307.63     36.67 o 
   1 -12  14      297.59      257.54     33.92 o 
   2 -12  14      394.50      376.66     39.16 o 
   3 -12  14       21.08       22.44     40.33 o 
  -5 -11  14      654.07      703.55     49.11 o 
  -4 -11  14      816.64      734.37     48.43 o 
  -3 -11  14      224.85      247.72     35.69 o 
  -2 -11  14     1134.90     1068.42     94.80 o 
  -1 -11  14        9.57        7.03     18.33 o 
   0 -11  14     1283.52     1320.25     61.14 o 
   1 -11  14      499.08      435.48     38.50 o 
   2 -11  14      330.97      324.68     45.05 o 
   3 -11  14      445.10      450.08     41.91 o 
   4 -11  14       17.24      -10.10     19.43 o 
  -6 -10  14     1094.17     1114.68     57.78 o 
  -5 -10  14       99.37      119.87     31.77 o 
  -4 -10  14     1026.17     1067.92     54.73 o 
  -3 -10  14     1430.62     1529.83     62.27 o 
  -2 -10  14      256.38      271.56     31.53 o 
  -1 -10  14     1167.76     1065.74     52.24 o 
   0 -10  14        0.04        0.28     16.36 o 
   1 -10  14     1423.44     1444.24     62.13 o 
   2 -10  14      301.60      299.14     33.82 o 
   3 -10  14      271.41      329.96     36.47 o 
   4 -10  14      432.24      438.88     40.80 o 
   5 -10  14        1.71      -12.59     36.50 o 
  -6  -9  14       55.66       54.93     23.29 o 
  -5  -9  14     1280.62     1306.17     58.49 o 
  -4  -9  14      105.92       98.13     24.47 o 
  -3  -9  14     2109.53     2052.90     69.56 o 
  -2  -9  14      798.70      777.52     51.09 o 
  -1  -9  14      504.99      481.70     37.82 o 
   0  -9  14     1876.90     1759.29     64.68 o 
   1  -9  14        1.25       -5.25     16.68 o 
   2  -9  14      492.13      499.62     40.22 o 
   3  -9  14       23.48       13.34     19.15 o 
   4  -9  14      443.72      497.14     42.39 o 
   5  -9  14      359.05      358.08     38.81 o 
  -7  -8  14     1073.08     1110.01     74.61 o 
  -6  -8  14      951.77     1021.64     52.57 o 
  -5  -8  14      381.46      360.49     36.35 o 
  -4  -8  14     2087.46     2225.16     71.24 o 
  -3  -8  14        9.55        4.42     17.50 o 
  -2  -8  14     1585.48     1658.79     61.77 o 
  -1  -8  14       81.98       74.41     21.31 o 
   0  -8  14     1033.26     1012.50     50.26 o 
   1  -8  14     1286.41     1185.70     63.86 o 
   2  -8  14      139.65      120.16     25.87 o 
   3  -8  14      766.09      744.39     55.77 o 
   4  -8  14       74.91       72.83     24.89 o 
   5  -8  14      244.68      247.36     33.35 o 
  -7  -7  14      235.51      197.49     39.67 o 
  -6  -7  14      864.42      811.35     66.50 o 
  -5  -7  14      461.63      484.49     38.03 o 
  -4  -7  14      518.31      460.91     36.17 o 
  -3  -7  14     3047.46     3192.64     82.01 o 
  -2  -7  14        5.50       -2.29     16.33 o 
  -1  -7  14     1576.96     1578.18     75.77 o 
   0  -7  14      624.96      598.29     57.21 o 
   1  -7  14      685.78      679.60     41.82 o 
   2  -7  14      848.34      843.43     57.82 o 
   3  -7  14      107.05      102.24     19.14 o 
   4  -7  14      875.25      859.97     40.03 o 
   5  -7  14       90.34       61.18     20.07 o 
   6  -7  14       99.57      108.90     45.23 o 
  -7  -6  14     1441.72     1465.05     86.36 o 
  -6  -6  14       46.56       51.62     26.12 o 
  -5  -6  14      918.04      856.60     45.88 o 
  -4  -6  14     1579.37     1486.48     57.32 o 
  -3  -6  14      330.98      364.27     32.30 o 
  -2  -6  14     2207.43     2018.62     79.46 o 
  -1  -6  14        0.90      -10.08     11.72 o 
   0  -6  14     2594.12     2589.60    111.34 o 
   1  -6  14      652.40      658.81     32.09 o 
   2  -6  14      407.22      423.74     28.20 o 
   3  -6  14      499.01      517.89     31.23 o 
   4  -6  14       60.67       73.46     19.18 o 
   5  -6  14      412.19      454.43     41.24 o 
   6  -6  14        0.89        5.27     23.85 o 
  -8  -5  14      455.58      508.92     60.11 o 
  -7  -5  14      158.95      119.69     36.83 o 
  -6  -5  14     1762.29     1798.82     92.83 o 
  -5  -5  14       51.58       37.50     23.27 o 
  -4  -5  14     1640.79     1563.96    100.01 o 
  -3  -5  14     2011.31     2009.73     65.47 o 
  -2  -5  14      561.74      539.28     37.66 o 
  -1  -5  14     1932.09     1842.78     83.51 o 
   0  -5  14        5.66        6.72     12.79 o 
   1  -5  14     2047.23     2141.33     66.05 o 
   2  -5  14      249.36      226.07     22.86 o 
   3  -5  14      349.35      370.02     27.96 o 
   4  -5  14      469.58      459.02     31.81 o 
   5  -5  14       21.35       37.95     23.31 o 
   6  -5  14      133.42      148.06     31.79 o 
  -8  -4  14      610.54      557.86     62.86 o 
  -7  -4  14     1424.12     1505.31     89.99 o 
  -6  -4  14      137.36       90.63     31.98 o 
  -5  -4  14     1370.62     1370.05     80.51 o 
  -4  -4  14        4.50       11.21     16.16 o 
  -3  -4  14     2778.46     2689.95     74.17 o 
  -2  -4  14      930.53      869.73     35.91 o 
  -1  -4  14      682.04      638.53     44.15 o 
   0  -4  14     2352.57     2187.84     53.36 o 
   1  -4  14       17.16       14.71     14.02 o 
   2  -4  14      943.09      993.29     39.58 o 
   3  -4  14        6.86        8.06     14.76 o 
   4  -4  14      689.27      688.27     48.23 o 
   5  -4  14      407.95      392.82     41.20 o 
   6  -4  14       12.91        9.43     24.39 o 
  -8  -3  14      110.45      117.18     39.79 o 
  -7  -3  14      925.92      955.51     76.38 o 
  -6  -3  14      514.43      575.11     59.89 o 
  -5  -3  14      317.35      331.50     45.22 o 
  -4  -3  14     2136.81     2103.91     97.26 o 
  -3  -3  14       21.13       14.17     25.91 o 
  -2  -3  14     1280.53     1208.76     41.87 o 
  -1  -3  14      233.64      237.24     26.01 o 
   0  -3  14     1134.20     1098.88     40.35 o 
   1  -3  14     1739.48     1701.22     49.24 o 
   2  -3  14       84.67       84.64     17.59 o 
   3  -3  14      810.30      829.55     38.44 o 
   4  -3  14       59.84       75.38     26.04 o 
   5  -3  14      234.67      204.90     34.70 o 
   6  -3  14       29.57       20.27     41.14 o 
  -7  -2  14       21.41       25.75     29.98 o 
  -6  -2  14      858.06      860.91     69.95 o 
  -5  -2  14      359.68      358.31     49.72 o 
  -4  -2  14      393.32      394.46     51.05 o 
  -3  -2  14     2942.50     2851.06     79.31 o 
  -2  -2  14        2.21       -2.13     12.58 o 
  -1  -2  14     1692.99     1618.43     53.47 o 
   0  -2  14      610.48      540.09     39.15 o 
   1  -2  14      747.43      755.75     35.56 o 
   2  -2  14     1024.42     1017.46     40.81 o 
   3  -2  14      135.11      120.31     25.78 o 
   4  -2  14     1053.22     1082.44     57.97 o 
   5  -2  14       31.74       56.73     27.01 o 
  -7  -1  14     1034.48     1109.78     84.85 o 
  -6  -1  14       70.66       51.32     30.78 o 
  -5  -1  14      545.85      517.88     59.05 o 
  -4  -1  14      797.31      896.86     72.57 o 
  -3  -1  14      408.89      411.35     52.43 o 
  -2  -1  14     1534.06     1539.65     48.41 o 
  -1  -1  14       18.33       16.57     14.53 o 
   0  -1  14     1792.82     1789.29     52.00 o 
   1  -1  14      451.29      435.48     40.98 o 
   2  -1  14      505.29      536.83     33.82 o 
   3  -1  14      582.76      661.43     83.05 o 
   4  -1  14      122.62      150.02     30.59 o 
   5  -1  14      570.96      548.16     92.92 o 
  -7   0  14      169.64      155.37     45.98 o 
  -6   0  14      902.39      842.78     74.03 o 
  -5   0  14        0.12       -4.91     30.20 o 
  -4   0  14     1337.66     1435.48     90.83 o 
  -3   0  14      765.37      818.53     71.06 o 
  -2   0  14      426.22      411.33     29.28 o 
  -1   0  14      980.97      969.71     40.93 o 
   0   0  14      128.00      138.64     21.61 o 
   1   0  14     1542.99     1638.22     91.48 o 
   2   0  14       94.45       92.84     24.67 o 
   3   0  14      440.58      503.75     42.95 o 
   4   0  14      423.60      418.61     42.34 o 
  -6   1  14      167.22      175.59     46.01 o 
  -5   1  14      563.69      541.02     66.54 o 
  -4   1  14        2.08       14.38     33.39 o 
  -3   1  14     1464.44     1552.08     94.60 o 
  -2   1  14      227.94      219.63     28.87 o 
  -1   1  14      591.34      639.07     36.09 o 
   0   1  14     1116.04     1116.01     59.89 o 
   1   1  14       32.83       35.66     17.44 o 
   2   1  14      546.23      522.24     42.17 o 
   3   1  14        4.74       12.63     19.58 o 
   4   1  14      478.39      466.94     67.78 o 
  -5   2  14      233.76      238.18     53.66 o 
  -4   2  14     1013.63     1029.06     86.05 o 
  -3   2  14        2.68        2.96     30.33 o 
  -2   2  14      778.78      859.17    150.46 o 
  -1   2  14      151.63      148.56     22.75 o 
   0   2  14      345.41      353.77     29.80 o 
   1   2  14      764.68      686.11     47.96 o 
   2   2  14       26.00       28.67     21.25 o 
   3   2  14      392.41      360.07     61.89 o 
  -4   3  14      349.20      347.22     61.42 o 
  -3   3  14      718.95      696.40     73.28 o 
  -2   3  14       22.94       25.27     20.40 o 
  -1   3  14      463.19      482.82     40.31 o 
   0   3  14       71.50       46.85     22.87 o 
   1   3  14      411.19      395.71     39.49 o 
  -3 -12  15       86.35       95.23     27.67 o 
  -2 -12  15     1025.19     1093.73     59.50 o 
  -1 -12  15       55.98       43.32     22.90 o 
   0 -12  15      651.35      646.51     55.13 o 
   1 -12  15      514.10      546.57     45.95 o 
  -4 -11  15      881.87      910.40     55.33 o 
  -3 -11  15     1292.15     1296.05     62.33 o 
  -2 -11  15       48.66       37.70     22.85 o 
  -1 -11  15      662.88      634.06     46.25 o 
   0 -11  15       27.49       21.05     21.98 o 
   1 -11  15      946.32      975.64     56.80 o 
   2 -11  15      295.76      299.85     36.87 o 
   3 -11  15      170.91      176.26     31.57 o 
  -5 -10  15      641.41      637.31     47.51 o 
  -4 -10  15      106.64       89.28     25.81 o 
  -3 -10  15      728.60      724.79     47.34 o 
  -2 -10  15      471.56      484.54     42.16 o 
  -1 -10  15      242.18      287.47     34.15 o 
   0 -10  15     1243.49     1200.37     57.46 o 
   1 -10  15      175.24      157.49     28.61 o 
   2 -10  15      313.62      304.84     36.48 o 
   3 -10  15      114.76      112.51     29.00 o 
  -6  -9  15      574.10      591.99     45.73 o 
  -5  -9  15       80.15       68.93     23.98 o 
  -4  -9  15     1277.63     1243.73     58.92 o 
  -3  -9  15      156.65      136.15     26.74 o 
  -2  -9  15      849.37      813.09     48.11 o 
  -1  -9  15      367.26      362.64     43.46 o 
   0  -9  15      262.67      265.90     32.21 o 
   1  -9  15     1086.72     1135.06     56.73 o 
   2  -9  15        2.93      -10.84     17.58 o 
   3  -9  15      666.80      625.82     47.28 o 
   4  -9  15      122.29      146.64     29.52 o 
  -6  -8  15      589.38      616.29     63.39 o 
  -5  -8  15      499.57      493.81     41.16 o 
  -4  -8  15      161.37      151.75     27.76 o 
  -3  -8  15     2055.39     1962.09     69.86 o 
  -2  -8  15       35.86       53.31     21.68 o 
  -1  -8  15     1092.81     1096.53     53.27 o 
   0  -8  15      531.30      555.50     41.79 o 
   1  -8  15      522.99      501.79     40.05 o 
   2  -8  15      699.21      697.82     53.40 o 
   3  -8  15       44.02       47.98     22.60 o 
   4  -8  15      660.07      717.63     72.61 o 
  -6  -7  15      332.32      257.44     41.64 o 
  -5  -7  15      665.43      633.87     44.86 o 
  -4  -7  15     1049.12     1031.14     56.70 o 
  -3  -7  15      131.97      143.97     26.58 o 
  -2  -7  15     1521.02     1507.19     60.93 o 
  -1  -7  15        9.21        7.89     14.00 o 
   0  -7  15     1499.98     1498.85     57.59 o 
   1  -7  15      792.20      828.66     36.97 o 
   2  -7  15      134.45      177.25     22.24 o 
   3  -7  15      400.58      397.96     33.81 o 
   4  -7  15        0.44        5.60     20.10 o 
   5  -7  15      314.53      280.50     57.75 o 
  -7  -6  15       32.87       39.34     30.73 o 
  -6  -6  15     1287.65     1325.85     84.10 o 
  -5  -6  15       52.56       55.78     32.08 o 
  -4  -6  15     1593.66     1508.10     61.30 o 
  -3  -6  15     1428.41     1476.21     59.92 o 
  -2  -6  15      191.99      172.60     27.41 o 
  -1  -6  15      966.46     1047.82     42.82 o 
   0  -6  15       33.54       31.09     15.32 o 
   1  -6  15     1125.69     1104.00     42.02 o 
   2  -6  15      288.95      290.86     25.64 o 
   3  -6  15      212.10      244.63     25.79 o 
   4  -6  15      593.98      620.25     52.37 o 
   5  -6  15       19.70       -1.39     23.39 o 
  -7  -5  15      969.13     1027.24     77.05 o 
  -6  -5  15       85.09       64.01     30.13 o 
  -5  -5  15     1039.64      945.85     69.78 o 
  -4  -5  15      186.36      166.73     27.77 o 
  -3  -5  15     1432.05     1323.67     57.83 o 
  -2  -5  15      636.12      616.56     41.41 o 
  -1  -5  15      245.34      229.24     23.00 o 
   0  -5  15     1455.68     1422.76     46.60 o 
   1  -5  15       73.36       71.08     17.20 o 
   2  -5  15      545.06      526.21     32.00 o 
   3  -5  15       83.73       96.82     20.43 o 
   4  -5  15      243.95      260.82     35.09 o 
   5  -5  15      276.56      257.69     37.41 o 
  -7  -4  15      448.76      473.32     58.96 o 
  -6  -4  15      903.24     1017.27     77.14 o 
  -5  -4  15       19.18        9.65     22.11 o 
  -4  -4  15     1454.67     1411.08     58.72 o 
  -3  -4  15      253.66      233.08     43.18 o 
  -2  -4  15     1085.29     1041.02     50.78 o 
  -1  -4  15      261.84      282.08     24.79 o 
   0  -4  15      544.88      550.90     36.95 o 
   1  -4  15     1094.61     1076.41     42.27 o 
   2  -4  15       10.17        0.47     14.29 o 
   3  -4  15      471.68      484.32     32.72 o 
   4  -4  15       45.85       61.74     26.07 o 
   5  -4  15      135.63      118.19     31.55 o 
  -7  -3  15      291.51      284.88     50.81 o 
  -6  -3  15      529.69      556.44     62.64 o 
  -5  -3  15      523.05      492.30     55.81 o 
  -4  -3  15      285.55      277.75     45.13 o 
  -3  -3  15     2494.61     2429.99     75.51 o 
  -2  -3  15       34.29       26.63     16.24 o 
  -1  -3  15     1309.73     1247.28     44.49 o 
   0  -3  15      459.15      438.83     29.97 o 
   1  -3  15      374.42      389.29     29.29 o 
   2  -3  15      348.40      342.42     27.90 o 
   3  -3  15       42.77       44.67     22.26 o 
   4  -3  15      433.34      431.40     42.84 o 
  -6  -2  15       72.31       80.78     37.46 o 
  -5  -2  15      718.45      657.34     63.66 o 
  -4  -2  15      840.85      859.54     71.33 o 
  -3  -2  15      207.75      168.82     39.57 o 
  -2  -2  15     1190.96     1130.79     43.55 o 
  -1  -2  15        5.93       -2.96     14.62 o 
   0  -2  15     1226.88     1311.56     47.55 o 
   1  -2  15      414.47      390.47     29.26 o 
   2  -2  15      162.07      172.42     30.21 o 
   3  -2  15      316.04      336.11     38.57 o 
   4  -2  15        1.31       23.70     23.36 o 
  -6  -1  15      884.30      871.90     75.58 o 
  -5  -1  15       82.37       50.60     37.58 o 
  -4  -1  15      888.50      988.89     79.75 o 
  -3  -1  15     1045.40     1010.48     78.86 o 
  -2  -1  15      103.95      110.26     21.02 o 
  -1  -1  15      817.18      833.39     66.99 o 
   0  -1  15       10.82        0.30     15.54 o 
   1  -1  15     1124.69     1180.96     55.22 o 
   2  -1  15      220.26      217.11     32.38 o 
   3  -1  15      206.65      158.29     31.71 o 
  -5   0  15      789.20      814.63     75.89 o 
  -4   0  15       92.34      105.73     42.32 o 
  -3   0  15     1302.69     1350.19     91.81 o 
  -2   0  15      515.20      554.73     72.68 o 
  -1   0  15      413.90      418.68     31.40 o 
   0   0  15     1479.15     1510.06     56.13 o 
   1   0  15        1.12       -1.03     16.65 o 
   2   0  15      701.42      659.06     48.58 o 
   3   0  15       34.36       22.06     22.33 o 
  -4   1  15      966.67     1069.49     88.40 o 
  -3   1  15       66.13       42.82     37.94 o 
  -2   1  15      832.14      854.95     55.75 o 
  -1   1  15      261.63      279.43     29.29 o 
   0   1  15      383.58      384.79     31.92 o 
   1   1  15      731.83      790.55     52.00 o 
   2   1  15        8.99       -6.71     19.42 o 
  -2   2  15        1.33       -6.77     18.91 o 
  -1   2  15      515.99      545.93     64.79 o 
   0   2  15      118.71      166.31     47.66 o 
  -2 -11  16      874.19      890.13     55.42 o 
  -1 -11  16       31.12       33.48     24.31 o 
   0 -11  16     1016.87     1042.49     59.08 o 
   1 -11  16      185.69      163.10     32.94 o 
  -4 -10  16      866.73      898.02     55.12 o 
  -3 -10  16      405.58      395.99     39.30 o 
  -2 -10  16      319.28      271.47     34.44 o 
  -1 -10  16      413.04      404.66     48.95 o 
   0 -10  16      110.57      123.80     28.42 o 
   1 -10  16      725.68      725.43     67.54 o 
   2 -10  16       13.62       -5.32     19.88 o 
  -4  -9  16        7.93      -10.50     18.77 o 
  -3  -9  16     1181.80     1189.10     58.66 o 
  -2  -9  16      169.91      154.38     29.51 o 
  -1  -9  16      669.44      688.42     47.40 o 
   0  -9  16      639.40      637.95     47.02 o 
   1  -9  16      111.21       96.26     27.54 o 
   2  -9  16      380.67      395.25     40.23 o 
   3  -9  16        1.88      -12.58     20.32 o 
  -5  -8  16      207.75      219.63     32.57 o 
  -4  -8  16      763.48      740.35     49.30 o 
  -3  -8  16       30.70       35.34     23.31 o 
  -2  -8  16      953.11      916.07     51.18 o 
  -1  -8  16       66.57       47.85     22.75 o 
   0  -8  16      823.99      704.98     62.82 o 
   1  -8  16      872.64      821.81     51.75 o 
   2  -8  16      102.25      113.07     27.97 o 
   3  -8  16      448.79      468.04     43.61 o 
  -5  -7  16      112.66       78.94     35.01 o 
  -4  -7  16      683.30      690.50     55.33 o 
  -3  -7  16     1561.08     1437.69     83.25 o 
  -2  -7  16       16.98       15.22     19.02 o 
  -1  -7  16      979.28     1065.63     43.21 o 
   0  -7  16      141.18      121.65     20.55 o 
   1  -7  16      893.84      848.08     39.71 o 
   2  -7  16      408.89      414.77     39.73 o 
   3  -7  16      208.64      202.87     33.53 o 
  -6  -6  16       45.01       49.66     31.71 o 
  -5  -6  16      919.16      845.57     70.66 o 
  -4  -6  16      272.07      242.35     33.09 o 
  -3  -6  16      957.27      882.50     55.97 o 
  -2  -6  16      910.72      913.51     51.30 o 
  -1  -6  16      305.18      329.71     27.63 o 
   0  -6  16     1446.64     1498.50     49.80 o 
   1  -6  16       83.43       78.00     19.25 o 
   2  -6  16      397.10      428.90     31.92 o 
   3  -6  16      165.37      168.26     24.34 o 
  -6  -5  16      727.64      732.17     69.07 o 
  -5  -5  16       16.12       34.26     26.86 o 
  -4  -5  16      932.08      882.53     51.53 o 
  -3  -5  16      291.63      291.84     34.46 o 
  -2  -5  16      534.46      548.05     42.06 o 
  -1  -5  16      300.96      279.83     26.13 o 
   0  -5  16      178.50      203.46     23.65 o 
   1  -5  16      702.44      689.20     37.33 o 
   2  -5  16       20.79        7.83     15.99 o 
   3  -5  16      272.56      279.38     28.40 o 
  -5  -4  16      427.15      446.33     56.88 o 
  -4  -4  16       51.14       19.30     29.94 o 
  -3  -4  16     1135.99     1187.11     58.13 o 
  -2  -4  16      168.09      152.10     27.92 o 
  -1  -4  16      476.95      449.44     44.32 o 
   0  -4  16      636.11      629.31     35.33 o 
   1  -4  16       99.96       77.91     19.71 o 
   2  -4  16      473.29      439.48     32.10 o 
   3  -4  16        2.49       -1.16     22.38 o 
  -5  -3  16      417.76      430.48     55.90 o 
  -4  -3  16      771.21      763.74     72.97 o 
  -3  -3  16       53.15       55.07     34.36 o 
  -2  -3  16      867.82      846.47     40.93 o 
  -1  -3  16       53.17       53.94     19.08 o 
   0  -3  16      870.22      822.30     50.63 o 
   1  -3  16      682.05      610.14     36.16 o 
   2  -3  16       72.53       46.06     18.02 o 
   3  -3  16      262.57      260.14     36.17 o 
  -5  -2  16       83.17       96.39     42.35 o 
  -4  -2  16      558.89      544.65     66.54 o 
  -3  -2  16      910.69      913.44     78.47 o 
  -2  -2  16       68.53       61.26     19.80 o 
  -1  -2  16      446.14      480.16     33.52 o 
   0  -2  16       29.97       41.58     18.81 o 
   1  -2  16      345.56      359.63     31.04 o 
   2  -2  16      107.71      110.24     28.28 o 
  -4  -1  16      223.15      158.60     47.90 o 
  -3  -1  16      674.45      762.10     75.81 o 
  -2  -1  16      532.35      586.14     44.49 o 
  -1  -1  16      120.76      125.95     23.52 o 
   0  -1  16      582.77      592.34     39.43 o 
   1  -1  16       41.74       43.85     20.04 o 
  -3   0  16      171.54      129.84     44.13 o 
  -2   0  16      402.20      455.15     42.16 o 
  -1   0  16      260.93      302.76     30.14 o 
   0   0  16      183.84      208.69     27.66 o 
  -2  -9  17      505.66      478.30     43.69 o 
  -1  -9  17      107.08      117.77     27.99 o 
   0  -9  17      384.53      315.98     38.01 o 
  -3  -8  17     1115.02     1073.82     59.24 o 
  -2  -8  17        2.02       -1.52     19.13 o 
  -1  -8  17      597.07      559.79     44.55 o 
   0  -8  17      172.09      148.70     55.45 o 
   1  -8  17      153.60      104.05     27.97 o 
  -4  -7  17      437.23      459.97     42.76 o 
  -3  -7  17      484.64      509.57     43.71 o 
  -2  -7  17     1124.97     1118.77     59.59 o 
  -1  -7  17       14.58       15.22     21.89 o 
   0  -7  17      915.18      831.35     52.02 o 
   1  -7  17      305.37      285.55     37.13 o 
   2  -7  17      179.26      120.04     44.81 o 
  -3  -6  17      507.16      482.26     43.01 o 
  -2  -6  17      309.18      299.88     52.88 o 
  -1  -6  17      535.19      528.83     35.28 o 
   0  -6  17       89.10      118.74     22.44 o 
   1  -6  17      900.73      924.55     43.70 o 
   2  -6  17       33.30       41.17     24.22 o 
  -4  -5  17        0.14       14.10     26.77 o 
  -3  -5  17      876.77      919.78     78.55 o 
  -2  -5  17      121.30       92.37     26.83 o 
  -1  -5  17      478.96      482.02     34.16 o 
   0  -5  17      551.78      545.44     36.25 o 
   1  -5  17       64.16       67.25     20.95 o 
  -4  -4  17      738.83      725.66     71.28 o 
  -3  -4  17       15.32        7.65     28.99 o 
  -2  -4  17      855.14      901.17     55.96 o 
  -1  -4  17       40.16       24.89     23.47 o 
   0  -4  17      514.33      518.56     34.53 o 
   1  -4  17      694.98      690.47     40.00 o 
  -3  -3  17      767.30      743.96     75.10 o 
  -2  -3  17       20.11        8.05     23.99 o 
  -1  -3  17      465.11      470.26     35.03 o 
   0  -3  17       92.43       87.30     22.79 o 
                                                 
